# Supplementary material for: A Multi-Year Monitoring of Swiss Grain Maize: Which Cropping Factors Influence Fusarium Species Incidence and Associated Mycotoxins?
Source: Toxins (Basel). 2026 Jan 26;18(2):65. doi: 10.3390/toxins18020065 (PMC12944499; doi:10.3390/toxins18020065)
Supplement: Supplementary file 1 [file toxins-18-00065-s001.zip]

Archive with 3 entries (3 files):
- Supplementary_data_1.pdf
- supplementary_hybridexperiments11_13.xlsx
- supplementary_monitoring_08_10.xlsx
