# Supplementary material for: A Multi-Year Monitoring of Swiss Grain Maize: Which Cropping Factors Influence Fusarium Species Incidence and Associated Mycotoxins?
Source: Toxins (Basel). 2026 Jan 26;18(2):65. doi: 10.3390/toxins18020065 (PMC12944499; doi:10.3390/toxins18020065)
Supplement: Supplementary file 1 [file toxins-18-00065-s001.zip › supplementary_hybridexperiments11_13.xlsx]

## Sheet: hybrid_experiments_11_13
Probenr_lauf	year	Probennr_org	site	variety_org	maturity_class	Precrop_1	Prev_precrop_1	harvest_date	harvest_day	FG	FCe	Fcul	Fvert	Fpro	Fsub	Fus_tot	DON	ZEN	FUM	DON_ppb	ZEN_ppb	FUM_ppb	DON_ppb_cat	ZEN_ppb_cat	FUM_ppb_cat
19	2011	2011_19	Ellighausen	Birko	early	canola_pre	w_wheat_ppc	2011-10-11	284	16	3	0	5	6	21	55	2.074	8.29674	0.022	2074	8.3	22	HIGH_DON	NO_ZEA	NO_FUM
73	2012	2012_1	Reckenholz	Birko	early	maize_pre	pasture_sw_ppc	2012-10-16	289	24	0	0	18	10.5	1	63.5	2.639	46.4039	0.022	2639	46.4	22	HIGH_DON	NO_ZEA	NO_FUM
74	2012	2012_2	Reckenholz	Birko	early	maize_pre	pasture_sw_ppc	2012-10-16	289	14.5	0	3	31.5	6	1	60	2.159	30.0006	8.524	2159	30	8524	HIGH_DON	NO_ZEA	MED_FUM
76	2012	2012_4	Reckenholz	Stuard	early	maize_pre	pasture_sw_ppc	2012-10-16	289	57.5	3.5	1.5	1.5	0.5	0	65	4.254	57.431	0.022	4254	57.4	22	HIGH_DON	LOW_ZEA	NO_FUM
78	2012	2012_6	Reckenholz	Stuard	early	maize_pre	pasture_sw_ppc	2012-10-16	289	55.5	3	0	2.5	1	2	65	3.316	110.794	0.031	3316	110.8	31	HIGH_DON	MED_ZEA	NO_FUM
79	2012	2012_7	Reckenholz	NK Cooler	mid_early	maize_pre	pasture_sw_ppc	2012-10-29	302	28	0	0	0	0	0	28	2.065	23.347	0.022	2065	23.3	22	HIGH_DON	NO_ZEA	NO_FUM
80	2012	2012_8	Reckenholz	NK Cooler	mid_early	maize_pre	pasture_sw_ppc	2012-10-29	302	32.5	0	0	0	0	0	32.5	2.498	8.05123	0.022	2498	8.1	22	HIGH_DON	NO_ZEA	NO_FUM
81	2012	2012_9	Reckenholz	NK Cooler	mid_early	maize_pre	pasture_sw_ppc	2012-10-29	302	31.5	0	0	0	0	0	32.5	2.446	23.3006	0.022	2446	23.3	22	HIGH_DON	NO_ZEA	NO_FUM
82	2012	2012_10	Reckenholz	Ricardinio	mid_early	maize_pre	pasture_sw_ppc	2012-10-29	302	47	0	0	0	0	0	47	2.994	85.3281	0.022	2994	85.3	22	HIGH_DON	LOW_ZEA	NO_FUM
83	2012	2012_11	Reckenholz	Ricardinio	mid_early	maize_pre	pasture_sw_ppc	2012-10-29	302	47	0	0	0	0	0	47	4.865	139.976	0.022	4865	140	22	HIGH_DON	MED_ZEA	NO_FUM
84	2012	2012_12	Reckenholz	Ricardinio	mid_early	maize_pre	pasture_sw_ppc	2012-10-29	302	62	2.5	0	0	0	0	66	4.862	213.078	0.022	4862	213.1	22	HIGH_DON	MED_ZEA	NO_FUM
85	2012	2012_13	Reckenholz	DKC3420	mid_late	maize_pre	pasture_sw_ppc	2012-10-31	304	29	0	1	0	0	0	30.5	4.302	107.427	0.022	4302	107.4	22	HIGH_DON	MED_ZEA	NO_FUM
86	2012	2012_14	Reckenholz	DKC3420	mid_late	maize_pre	pasture_sw_ppc	2012-10-31	304	13.5	0	0	0.5	0	0	16	3.758	41.3883	0.022	3758	41.4	22	HIGH_DON	NO_ZEA	NO_FUM
87	2012	2012_15	Reckenholz	DKC3420	mid_late	maize_pre	pasture_sw_ppc	2012-10-31	304	29	0	0	1.5	0.5	0	32	4.333	49.4908	0.022	4333	49.5	22	HIGH_DON	NO_ZEA	NO_FUM
88	2012	2012_16	Reckenholz	Cassilas	mid_late	maize_pre	pasture_sw_ppc	2012-10-31	304	13	0	0	0.5	0.5	0	16	2.149	7.62813	0.022	2149	7.6	22	HIGH_DON	NO_ZEA	NO_FUM
89	2012	2012_17	Reckenholz	Cassilas	mid_late	maize_pre	pasture_sw_ppc	2012-10-31	304	16.5	0	0	0	0	5	24.5	2.32	29.2566	0.022	2320	29.3	22	HIGH_DON	NO_ZEA	NO_FUM
97	2012	2012_25	Ellighausen	NK Cooler	mid_early	sugarbeet_pre	w_s_wheat_ppc	2012-10-25	298	35.5	1.5	1	0	1.5	0	40.5	5.617	11.2186	0.022	5617	11.2	22	V_HIGH_DON	NO_ZEA	NO_FUM
98	2012	2012_26	Ellighausen	NK Cooler	mid_early	sugarbeet_pre	w_s_wheat_ppc	2012-10-25	298	39	0	0	0.5	0.5	0	40	2.436	13.6326	0.022	2436	13.6	22	HIGH_DON	NO_ZEA	NO_FUM
99	2012	2012_27	Ellighausen	NK Cooler	mid_early	sugarbeet_pre	w_s_wheat_ppc	2012-10-25	298	43	1	0	0.5	0	0	46.5	3.282	25.6514	0.022	3282	25.7	22	HIGH_DON	NO_ZEA	NO_FUM
100	2012	2012_28	Ellighausen	Ricardinio	mid_early	sugarbeet_pre	w_s_wheat_ppc	2012-10-25	298	23.5	1.5	0	0	0	0	27.5	3.422	47.9357	0.022	3422	47.9	22	HIGH_DON	NO_ZEA	NO_FUM
101	2012	2012_29	Ellighausen	Ricardinio	mid_early	sugarbeet_pre	w_s_wheat_ppc	2012-10-25	298	17	2	0	0.5	0	0.5	20.5	2.649	27.2663	0.022	2649	27.3	22	HIGH_DON	NO_ZEA	NO_FUM
103	2012	2012_31	Ellighausen	DKC3420	mid_late	sugarbeet_pre	w_s_wheat_ppc	2012-10-25	298	3	0	0	0	0	0	3	2.221	265.876	0.022	2221	265.9	22	HIGH_DON	HIGH_ZEA	NO_FUM
105	2012	2012_33	Ellighausen	DKC3420	mid_late	sugarbeet_pre	w_s_wheat_ppc	2012-10-25	298	1	0	0	0	0	0	2	2.435	82.5715	0.022	2435	82.6	22	HIGH_DON	LOW_ZEA	NO_FUM
151	2013	2013_7	Reckenholz	NK Top	mid_early	w_wheat_pre	potato_ppc	2013-10-21	294	6	0	0.5	66	3	0	75.5	2.0304	301.84	4.351	2030.4	301.8	4351	HIGH_DON	HIGH_ZEA	LOW_FUM
152	2013	2013_8	Reckenholz	NK Top	mid_early	w_wheat_pre	potato_ppc	2013-10-21	294	8	1	0	47	4	0	62.5	4.6072	46.272	0.97	4607.2	46.3	970	HIGH_DON	NO_ZEA	LOW_FUM
156	2013	2013_12	Reckenholz	Ricardinio	mid_early	w_wheat_pre	potato_ppc	2013-10-21	294	12.5	5	2	17.5	1.5	0	40.5	3.0944	61.592	0.097	3094.4	61.6	97	HIGH_DON	LOW_ZEA	NO_FUM
164	2013	2013_20	Ellighausen	Birko	early	canola_pre	w_s_wheat_ppc	2013-10-29	302	4.5	2	0	12	2.5	0	22.5	3.336	175.44	0.438	3336	175.4	438	HIGH_DON	MED_ZEA	LOW_FUM
166	2013	2013_22	Ellighausen	Laurinio	early	canola_pre	w_s_wheat_ppc	2013-10-29	302	8	1.5	0	37.5	3.5	0	55	3.156	61.76	0.903	3156	61.8	903	HIGH_DON	LOW_ZEA	LOW_FUM
175	2013	2013_31	Ellighausen	DKC3420	mid_late	canola_pre	w_s_wheat_ppc	2013-10-29	302	1.5	0	0	10.5	1.5	0.5	14	4.5528	139.2	0.616	4552.8	139.2	616	HIGH_DON	MED_ZEA	LOW_FUM
176	2013	2013_32	Ellighausen	DKC3420	mid_late	canola_pre	w_s_wheat_ppc	2013-10-29	302	0.5	0	0	1	0.5	0.5	5.5	3.4096	124.72	0.538	3409.6	124.7	538	HIGH_DON	MED_ZEA	LOW_FUM
177	2013	2013_33	Ellighausen	DKC3420	mid_late	canola_pre	w_s_wheat_ppc	2013-10-29	302	1.5	2	5	3	1	0	14	4.4912	102.8	0.138	4491.2	102.8	138	HIGH_DON	MED_ZEA	NO_FUM
188	2013	2013_44	Goumoens	NK Top	mid_early	s_wheat_pre	soja_ppc	2013-11-26	330	6.5	0	0.5	0	0	0	9.5	2.0928	111.44	0.022	2092.8	111.4	22	HIGH_DON	MED_ZEA	NO_FUM
189	2013	2013_45	Goumoens	NK Top	mid_early	s_wheat_pre	soja_ppc	2013-11-26	330	7.5	0	0	0.5	0	0	11	2.7352	172.64	0.096	2735.2	172.6	96	HIGH_DON	MED_ZEA	NO_FUM
233	2012	2012_59	Cadenazzo	PR34B39	early	w_wheat_pre	soja_ppc	2012-10-16	289	0.5	0	0	17	25.5	4	50.5	2.089	62.24	6.026	2089	62.24	6026	HIGH_DON	LOW_ZEA	MED_FUM
236	2012	2012_62	Cadenazzo	Maxxis	mid_late	w_wheat_pre	soja_ppc	2012-10-16	289	13.5	0	0.5	7	23	1	45.5	2.135	78.72	6.672	2135	78.72	6672	HIGH_DON	LOW_ZEA	MED_FUM
238	2012	2012_64	Cadenazzo	DKC5276	mid_late	w_wheat_pre	soja_ppc	2012-10-16	289	3	0	0	15.5	40	4.5	64.5	3.349	693.04	18.603	3349	693.04	18603	HIGH_DON	VERY_HIGH_ZEA	MED_FUM
239	2012	2012_65	Cadenazzo	DKC5276	mid_late	w_wheat_pre	soja_ppc	2012-10-16	289	9	0	0	11.5	40.5	1.5	64	1.96	984.09	28.386	1960	984.09	28386	HIGH_DON	VERY_HIGH_ZEA	HIGH_FUM
1	2011	2011_1	Reckenholz	Birko	early	pasture_pot_pre	pasture_ppc	2011-10-13	286	2.5	0	0	0	0	0.5	3	0.587	17.5645	0.022	587	17.6	22	LOW_DON	NO_ZEA	NO_FUM
2	2011	2011_2	Reckenholz	Birko	early	pasture_pot_pre	pasture_ppc	2011-10-13	286	1	0	0	0	0	0	3	0.205	2.82874	0.022	205	2.8	22	LOW_DON	NO_ZEA	NO_FUM
4	2011	2011_4	Reckenholz	Stuard	early	pasture_pot_pre	pasture_ppc	2011-10-13	286	5.5	0	0	0	0	0	7	0.365	1.40476	0.022	365	1.4	22	LOW_DON	NO_ZEA	NO_FUM
5	2011	2011_5	Reckenholz	Stuard	early	pasture_pot_pre	pasture_ppc	2011-10-13	286	7.5	0	1	0	0	0.5	11	0.263	2.49495	0.022	263	2.5	22	LOW_DON	NO_ZEA	NO_FUM
6	2011	2011_6	Reckenholz	Stuard	early	pasture_pot_pre	pasture_ppc	2011-10-13	286	2	0	0.5	0	0	0	2.5	0.333	1.07802	0.698	333	1.1	698	LOW_DON	NO_ZEA	LOW_FUM
8	2011	2011_8	Reckenholz	NK Top	mid_early	pasture_pot_pre	pasture_ppc	2011-10-13	286	2	0	0	0	0	0	2	0.311	61.4455	0.022	311	61.4	22	LOW_DON	LOW_ZEA	NO_FUM
9	2011	2011_9	Reckenholz	NK Top	mid_early	pasture_pot_pre	pasture_ppc	2011-10-13	286	1.5	1	0	0	0	0	3.5	0.31	0.973122	0.022	310	1	22	LOW_DON	NO_ZEA	NO_FUM
10	2011	2011_10	Reckenholz	Ricardinio	mid_early	pasture_pot_pre	pasture_ppc	2011-10-13	286	3.5	0	0	0	0	0	3.5	0.879	11.5019	0.022	879	11.5	22	LOW_DON	NO_ZEA	NO_FUM
12	2011	2011_12	Reckenholz	Ricardinio	mid_early	pasture_pot_pre	pasture_ppc	2011-10-13	286	2	0	0	0.5	0	0	3	0.494	19.1768	0.022	494	19.2	22	LOW_DON	NO_ZEA	NO_FUM
13	2011	2011_13	Reckenholz	DKC3420	mid_late	pasture_pot_pre	pasture_ppc	2011-10-18	291	8	0	0	5.5	0.5	3.5	18	0.541	57.0917	0.022	541	57.1	22	LOW_DON	LOW_ZEA	NO_FUM
14	2011	2011_14	Reckenholz	DKC3420	mid_late	pasture_pot_pre	pasture_ppc	2011-10-18	291	2	0	0	1.5	0.5	0	4.5	0.21	18.3991	0.022	210	18.4	22	LOW_DON	NO_ZEA	NO_FUM
15	2011	2011_15	Reckenholz	DKC3420	mid_late	pasture_pot_pre	pasture_ppc	2011-10-18	291	0.5	0	0	0	0.5	0.5	1.5	0.272	25.5703	0.022	272	25.6	22	LOW_DON	NO_ZEA	NO_FUM
16	2011	2011_16	Reckenholz	Cassilas	mid_late	pasture_pot_pre	pasture_ppc	2011-10-18	291	3.5	0	0	13	4	4	31	0.435	2.29673	0.022	435	2.3	22	LOW_DON	NO_ZEA	NO_FUM
18	2011	2011_18	Reckenholz	Cassilas	mid_late	pasture_pot_pre	pasture_ppc	2011-10-18	291	1	0.5	0	13	4	2.5	21.5	0.246	1.27005	0.022	246	1.3	22	LOW_DON	NO_ZEA	NO_FUM
25	2011	2011_25	Ellighausen	NK Top	mid_early	canola_pre	w_wheat_ppc	2011-10-24	297	1.5	0	0	0	0.5	0.5	3	0.423	11.0896	0.022	423	11.1	22	LOW_DON	NO_ZEA	NO_FUM
26	2011	2011_26	Ellighausen	NK Top	mid_early	canola_pre	w_wheat_ppc	2011-10-24	297	2.5	0	0	0	0	0	2.5	0.283	4.58731	0.022	283	4.6	22	LOW_DON	NO_ZEA	NO_FUM
27	2011	2011_27	Ellighausen	NK Top	mid_early	canola_pre	w_wheat_ppc	2011-10-24	297	1.5	0	0	0	1	0.5	3	0.439	13.0409	0.022	439	13	22	LOW_DON	NO_ZEA	NO_FUM
31	2011	2011_31	Ellighausen	DKC3420	mid_late	canola_pre	w_wheat_ppc	2011-10-25	298	2.5	0.5	6	1	1	2	14	0.368	0.675	0.022	368	0.7	22	LOW_DON	NO_ZEA	NO_FUM
32	2011	2011_32	Ellighausen	DKC3420	mid_late	canola_pre	w_wheat_ppc	2011-10-25	298	8.5	0	1	0	0	1.5	11.5	0.579	4.0664	0.022	579	4.1	22	LOW_DON	NO_ZEA	NO_FUM
33	2011	2011_33	Ellighausen	DKC3420	mid_late	canola_pre	w_wheat_ppc	2011-10-25	298	12.5	0.5	0.5	1	0.5	4.5	22.5	0.525	0.675	0.022	525	0.7	22	LOW_DON	NO_ZEA	NO_FUM
34	2011	2011_34	Ellighausen	Cassilas	mid_late	canola_pre	w_wheat_ppc	2011-10-25	298	1.5	0	0	0	0.5	2.5	6.5	0.243	0.675	0.022	243	0.7	22	LOW_DON	NO_ZEA	NO_FUM
35	2011	2011_35	Ellighausen	Cassilas	mid_late	canola_pre	w_wheat_ppc	2011-10-25	298	3	1.5	0	1	0.5	5	14.5	0.344	17.1074	0.022	344	17.1	22	LOW_DON	NO_ZEA	NO_FUM
38	2011	2011_38	Goumoens	Birko	early	s_wheat_pre	soja_ppc	2011-10-18	291	1	0	0	0	0	0	1	0.355	6.34113	0.022	355	6.3	22	LOW_DON	NO_ZEA	NO_FUM
39	2011	2011_39	Goumoens	Birko	early	s_wheat_pre	soja_ppc	2011-10-18	291	1	0	0	0	0	2	3	0.41	2.97168	0.05	410	3	50	LOW_DON	NO_ZEA	NO_FUM
52	2011	2011_52	Goumoens	Cassilas	mid_late	s_wheat_pre	soja_ppc	2011-10-18	291	1	0	0	0	0	0	1	0.394	3.36551	0.022	394	3.4	22	LOW_DON	NO_ZEA	NO_FUM
58	2011	2011_70	Delley	Stuard	early	s_wheat_pre	maize_ppc	2011-11-04	308	3	0	0	1	0	0	4.5	0.2	49.1031	0.022	200	49.1	22	LOW_DON	NO_ZEA	NO_FUM
62	2011	2011_74	Delley	NK Top	mid_early	s_wheat_pre	maize_ppc	2011-11-04	308	1	0	0	0.5	0	0	2	0.562	2.17066	0.022	562	2.2	22	LOW_DON	NO_ZEA	NO_FUM
63	2011	2011_75	Delley	NK Top	mid_early	s_wheat_pre	maize_ppc	2011-11-04	308	0.5	0	1.5	0	0	0	4	0.424	0.878454	0.022	424	0.9	22	LOW_DON	NO_ZEA	NO_FUM
68	2011	2011_80	Delley	DKC3420	mid_late	sugarbeet_pre	maize_ppc	2011-10-22	295	0.5	0	0	0	0	0	0.5	0.469	2.08186	0.022	469	2.1	22	LOW_DON	NO_ZEA	NO_FUM
91	2012	2012_19	Ellighausen	Birko	early	sugarbeet_pre	w_s_wheat_ppc	2012-10-23	296	7	2	0	0	0	1	14	0.376	0.798692	0.022	376	0.8	22	LOW_DON	NO_ZEA	NO_FUM
94	2012	2012_22	Ellighausen	Stuard	early	sugarbeet_pre	w_s_wheat_ppc	2012-10-23	296	8	1	0.5	0	0	0	11.5	0.259	55.5071	0.022	259	55.5	22	LOW_DON	LOW_ZEA	NO_FUM
106	2012	2012_34	Ellighausen	Cassilas	mid_late	sugarbeet_pre	w_s_wheat_ppc	2012-10-25	298	0.5	0	0	0	0	0	2	0.244	1.21058	0.022	244	1.2	22	LOW_DON	NO_ZEA	NO_FUM
109	2012	2012_37	Goumoens	Birko	early	s_wheat_pre	soja_ppc	2012-10-23	296	4.5	0.5	0.5	0	0	0.5	7.5	0.797	12.9331	0.022	797	12.9	22	LOW_DON	NO_ZEA	NO_FUM
110	2012	2012_38	Goumoens	Birko	early	s_wheat_pre	soja_ppc	2012-10-23	296	1	0.5	1	0	0	0	3.5	0.204	2.58251	0.022	204	2.6	22	LOW_DON	NO_ZEA	NO_FUM
112	2012	2012_40	Goumoens	Stuard	early	s_wheat_pre	soja_ppc	2012-10-23	296	6	2	0	0	0	0	8.5	0.5	42.0556	0.022	500	42.1	22	LOW_DON	NO_ZEA	NO_FUM
113	2012	2012_41	Goumoens	Stuard	early	s_wheat_pre	soja_ppc	2012-10-23	296	5	2.5	0.5	0	0.5	1	10	0.498	42.0071	0.022	498	42	22	LOW_DON	NO_ZEA	NO_FUM
114	2012	2012_42	Goumoens	Stuard	early	s_wheat_pre	soja_ppc	2012-10-23	296	2	0	0	0	0	0.5	2.5	0.613	123.013	0.022	613	123	22	LOW_DON	MED_ZEA	NO_FUM
115	2012	2012_43	Goumoens	NK Cooler	mid_early	s_wheat_pre	soja_ppc	2012-10-17	290	2	1.5	5	0	0	0	9.5	0.517	340.723	0.022	517	340.7	22	LOW_DON	HIGH_ZEA	NO_FUM
116	2012	2012_44	Goumoens	NK Cooler	mid_early	s_wheat_pre	soja_ppc	2012-10-17	290	5.5	3	3	0	0	0	11.5	0.529	22.1421	0.022	529	22.1	22	LOW_DON	NO_ZEA	NO_FUM
117	2012	2012_45	Goumoens	NK Cooler	mid_early	s_wheat_pre	soja_ppc	2012-10-17	290	4	0	1.5	0	0	0	6	0.797	33.8687	0.022	797	33.9	22	LOW_DON	NO_ZEA	NO_FUM
118	2012	2012_46	Goumoens	Ricardinio	mid_early	s_wheat_pre	soja_ppc	2012-10-17	290	4.5	1.5	1.5	0	0	0	8.5	0.541	11.0902	0.022	541	11.1	22	LOW_DON	NO_ZEA	NO_FUM
119	2012	2012_47	Goumoens	Ricardinio	mid_early	s_wheat_pre	soja_ppc	2012-10-17	290	0	4.5	0	0	0	0	4.5	0.592	21.7442	0.022	592	21.7	22	LOW_DON	NO_ZEA	NO_FUM
120	2012	2012_48	Goumoens	Ricardinio	mid_early	s_wheat_pre	soja_ppc	2012-10-17	290	3	1.5	0	0	0	0	4.5	0.446	39.7642	0.022	446	39.8	22	LOW_DON	NO_ZEA	NO_FUM
122	2012	2012_50	Goumoens	DKC3420	mid_late	s_wheat_pre	soja_ppc	2012-10-23	296	0	0	0	0	0	0	1	0.25	1.2247	0.022	250	1.2	22	LOW_DON	NO_ZEA	NO_FUM
123	2012	2012_51	Goumoens	DKC3420	mid_late	s_wheat_pre	soja_ppc	2012-10-23	296	0.5	0	0	0	0.5	0	1	0.224	1.82815	0.022	224	1.8	22	LOW_DON	NO_ZEA	NO_FUM
127	2012	2012_67	Delley	Birko	early	potato_pre	s_wheat_ppc	2012-11-08	312	4	0.5	0	0.5	1	0	8.5	0.513	9.02022	0.022	513	9	22	LOW_DON	NO_ZEA	NO_FUM
128	2012	2012_68	Delley	Birko	early	potato_pre	s_wheat_ppc	2012-11-08	312	3	0	0	0	0.5	0	6.5	0.68	74.7951	0.022	680	74.8	22	LOW_DON	LOW_ZEA	NO_FUM
129	2012	2012_69	Delley	Birko	early	potato_pre	s_wheat_ppc	2012-11-08	312	3	0.5	0	0	0	0	6	0.286	2.92123	0.022	286	2.9	22	LOW_DON	NO_ZEA	NO_FUM
130	2012	2012_70	Delley	Stuard	early	potato_pre	s_wheat_ppc	2012-11-08	312	3.5	1	0	0	1.5	0	8	0.821	12.9366	0.045	821	12.9	45	LOW_DON	NO_ZEA	NO_FUM
131	2012	2012_71	Delley	Stuard	early	potato_pre	s_wheat_ppc	2012-11-08	312	5	0.5	0	1	3	0	11.5	0.768	38.6296	0.117	768	38.6	117	LOW_DON	NO_ZEA	NO_FUM
132	2012	2012_72	Delley	Stuard	early	potato_pre	s_wheat_ppc	2012-11-08	312	7	0	1	0.5	4.5	0	14	0.708	43.6618	0.225	708	43.7	225	LOW_DON	NO_ZEA	LOW_FUM
134	2012	2012_74	Delley	NK Cooler	mid_early	potato_pre	s_wheat_ppc	2012-11-08	312	5	1	0	0.5	0	0	6.5	0.885	15.8478	0.022	885	15.8	22	LOW_DON	NO_ZEA	NO_FUM
135	2012	2012_75	Delley	NK Cooler	mid_early	potato_pre	s_wheat_ppc	2012-11-08	312	0.5	0	0	0	0.5	0	1.5	0.594	2.07314	0.022	594	2.1	22	LOW_DON	NO_ZEA	NO_FUM
138	2012	2012_78	Delley	Ricardinio	mid_early	potato_pre	s_wheat_ppc	2012-11-08	312	3	0	0	0	0	0	3	0.777	25.1336	0.022	777	25.1	22	LOW_DON	NO_ZEA	NO_FUM
139	2012	2012_79	Delley	DKC3420	mid_late	maize_pre	s_wheat_ppc	2012-10-24	297	3.5	0	0.5	2.5	2	1.5	11	0.725	30.0628	2.053	725	30.1	2053	LOW_DON	NO_ZEA	LOW_FUM
141	2012	2012_81	Delley	DKC3420	mid_late	maize_pre	s_wheat_ppc	2012-10-24	297	3.5	0	0	0	0.5	0.5	4.5	0.54	13.7429	0.078	540	13.7	78	LOW_DON	NO_ZEA	NO_FUM
142	2012	2012_82	Delley	Cassilas	mid_late	maize_pre	s_wheat_ppc	2012-10-24	297	0.5	0	0	2.5	1	0.5	4.5	0.467	4.38575	0.035	467	4.4	35	LOW_DON	NO_ZEA	NO_FUM
143	2012	2012_83	Delley	Cassilas	mid_late	maize_pre	s_wheat_ppc	2012-10-24	297	1	0	0	0	0	0	1.5	0.32	1.7552	0.022	320	1.8	22	LOW_DON	NO_ZEA	NO_FUM
144	2012	2012_84	Delley	Cassilas	mid_late	maize_pre	s_wheat_ppc	2012-10-24	297	1	0	0	1	0	0	2	0.378	5.53717	0.022	378	5.5	22	LOW_DON	NO_ZEA	NO_FUM
145	2013	2013_1	Reckenholz	Birko	early	w_wheat_pre	potato_ppc	2013-10-21	294	9.5	1.5	0	59	17.5	0	88.5	0.21536	300.88	4.039	215.36	300.9	4039	LOW_DON	HIGH_ZEA	LOW_FUM
147	2013	2013_3	Reckenholz	Birko	early	w_wheat_pre	potato_ppc	2013-10-21	294	1	1	1	41.5	21	0	73.5	0.38432	4.0408	1.736	384.32	4	1736	LOW_DON	NO_ZEA	LOW_FUM
158	2013	2013_14	Reckenholz	DKC3420	mid_late	w_wheat_pre	potato_ppc	2013-10-21	294	3	0	0	36.5	4	0	45	0.42392	0.4472	0.123	423.92	0.4	123	LOW_DON	NO_ZEA	NO_FUM
159	2013	2013_15	Reckenholz	DKC3420	mid_late	w_wheat_pre	potato_ppc	2013-10-21	294	0	0.5	0	47	9	0	60	0.4328	1.4168	0.703	432.8	1.4	703	LOW_DON	NO_ZEA	LOW_FUM
162	2013	2013_18	Reckenholz	Cassilas	mid_late	w_wheat_pre	potato_ppc	2013-10-21	294	1	1	0	49.5	5.5	1	57.5	0.8072	1.0648	0.292	807.2	1.1	292	LOW_DON	NO_ZEA	LOW_FUM
165	2013	2013_21	Ellighausen	Birko	early	canola_pre	w_s_wheat_ppc	2013-10-29	302	4	3	0.5	16	3.5	0.5	39.5	0.35184	3.996	0.268	351.84	4	268	LOW_DON	NO_ZEA	LOW_FUM
167	2013	2013_23	Ellighausen	Laurinio	early	canola_pre	w_s_wheat_ppc	2013-10-29	302	13.5	5.5	0	7.5	1.5	1	30.5	0.8928	27.696	0.032	892.8	27.7	32	LOW_DON	NO_ZEA	NO_FUM
169	2013	2013_25	Ellighausen	NK Top	mid_early	canola_pre	w_s_wheat_ppc	2013-10-29	302	4	6.5	0.5	53	2.5	0	68.5	0.6424	14.864	2.323	642.4	14.9	2323	LOW_DON	NO_ZEA	LOW_FUM
172	2013	2013_28	Ellighausen	Ricardinio	mid_early	canola_pre	w_s_wheat_ppc	2013-10-29	302	1	0	1	8.5	0	0	12.5	0.74608	2.8248	0.094	746.08	2.8	94	LOW_DON	NO_ZEA	NO_FUM
174	2013	2013_30	Ellighausen	Ricardinio	mid_early	canola_pre	w_s_wheat_ppc	2013-10-29	302	0	0.5	1	11	1	0.5	14	0.28112	1.368	0.316	281.12	1.4	316	LOW_DON	NO_ZEA	LOW_FUM
181	2013	2013_37	Goumoens	Birko	early	s_wheat_pre	soja_ppc	2013-11-26	330	1.5	0	0	0	0	0.5	6.5	0.57496	220.32	0.022	574.96	220.3	22	LOW_DON	MED_ZEA	NO_FUM
182	2013	2013_38	Goumoens	Birko	early	s_wheat_pre	soja_ppc	2013-11-26	330	4	0	0	0	1	0	6.5	0.42736	1.88	0.022	427.36	1.9	22	LOW_DON	NO_ZEA	NO_FUM
183	2013	2013_39	Goumoens	Birko	early	s_wheat_pre	soja_ppc	2013-11-26	330	1.5	1	0	0	0	0	3	0.67992	6.708	0.022	679.92	6.7	22	LOW_DON	NO_ZEA	NO_FUM
184	2013	2013_40	Goumoens	Laurinio	early	s_wheat_pre	soja_ppc	2013-11-26	330	5	0	0	1	0	0	6.5	0.5088	6.4328	0.022	508.8	6.4	22	LOW_DON	NO_ZEA	NO_FUM
185	2013	2013_41	Goumoens	Laurinio	early	s_wheat_pre	soja_ppc	2013-11-26	330	2	0	0	0	0	0	2	0.4352	22.848	0.022	435.2	22.8	22	LOW_DON	NO_ZEA	NO_FUM
186	2013	2013_42	Goumoens	Laurinio	early	s_wheat_pre	soja_ppc	2013-11-26	330	0.5	0	0	0	0	0	1	0.44272	10.272	0.022	442.72	10.3	22	LOW_DON	NO_ZEA	NO_FUM
191	2013	2013_47	Goumoens	Ricardinio	mid_early	s_wheat_pre	soja_ppc	2013-11-26	330	1	0	0	0	0	0	1	0.76368	54.328	0.022	763.68	54.3	22	LOW_DON	LOW_ZEA	NO_FUM
192	2013	2013_48	Goumoens	Ricardinio	mid_early	s_wheat_pre	soja_ppc	2013-11-26	330	1	0.5	0	0	0	0	2	0.8904	67.352	0.022	890.4	67.4	22	LOW_DON	LOW_ZEA	NO_FUM
195	2013	2013_51	Goumoens	DKC3420	mid_late	s_wheat_pre	soja_ppc	2013-11-26	330	1	0	0	0	0	0	1	0.36464	8.944	0.022	364.64	8.9	22	LOW_DON	NO_ZEA	NO_FUM
196	2013	2013_52	Goumoens	Cassilas	mid_late	s_wheat_pre	soja_ppc	2013-11-26	330	1	0	0	0	0	0	1	0.61184	14.08	0.022	611.84	14.1	22	LOW_DON	NO_ZEA	NO_FUM
197	2013	2013_53	Goumoens	Cassilas	mid_late	s_wheat_pre	soja_ppc	2013-11-26	330	1.5	0	0	0	0	0	2.5	0.55616	23.896	0.022	556.16	23.9	22	LOW_DON	NO_ZEA	NO_FUM
200	2013	2013_68	Delley	Birko	early	potato_pre	s_wheat_ppc	2013-11-13	317	1	0	0.5	42.5	10	2	56	0.2188	1.0248	0.022	218.8	1	22	LOW_DON	NO_ZEA	NO_FUM
201	2013	2013_69	Delley	Birko	early	potato_pre	s_wheat_ppc	2013-11-13	317	0	1.5	1	24.5	6.5	4	37.5	0.21032	41.912	0.06	210.32	41.9	60	LOW_DON	NO_ZEA	NO_FUM
202	2013	2013_70	Delley	Laurinio	early	potato_pre	s_wheat_ppc	2013-11-13	317	1	0	0	31.5	18.5	1	52	0.55096	56.296	0.022	550.96	56.3	22	LOW_DON	LOW_ZEA	NO_FUM
204	2013	2013_72	Delley	Laurinio	early	potato_pre	s_wheat_ppc	2013-11-13	317	2	0	4.5	25	21.5	1.5	55	0.28144	64.696	0.027	281.44	64.7	27	LOW_DON	LOW_ZEA	NO_FUM
206	2013	2013_74	Delley	NK Top	mid_early	potato_pre	s_wheat_ppc	2013-11-13	317	1.5	0	0	60	12.5	3	78	0.31344	18.472	0.022	313.44	18.5	22	LOW_DON	NO_ZEA	NO_FUM
207	2013	2013_75	Delley	NK Top	mid_early	potato_pre	s_wheat_ppc	2013-11-13	317	1	0	3.5	26	13	1.5	47.5	0.51672	72.464	0.022	516.72	72.5	22	LOW_DON	LOW_ZEA	NO_FUM
208	2013	2013_76	Delley	Ricardinio	mid_early	potato_pre	s_wheat_ppc	2013-11-13	317	0.5	0	0	0	0	0	1.5	0.4788	20.952	0.021	478.8	21	21	LOW_DON	NO_ZEA	NO_FUM
210	2013	2013_78	Delley	Ricardinio	mid_early	potato_pre	s_wheat_ppc	2013-11-13	317	0.5	0	0	0	0	0.5	2	0.36768	79.76	0.022	367.68	79.8	22	LOW_DON	LOW_ZEA	NO_FUM
211	2013	2013_79	Delley	DKC3420	mid_late	maize_pre	sugarbeet_ppc	2013-11-13	317	0	0	0.5	1	0	0	1.5	0.66832	26.616	0.732	668.32	26.6	732	LOW_DON	NO_ZEA	LOW_FUM
212	2013	2013_80	Delley	DKC3420	mid_late	maize_pre	sugarbeet_ppc	2013-11-13	317	0	0	0	0	0	0	0	0.61208	246.96	0.672	612.08	247	672	LOW_DON	MED_ZEA	LOW_FUM
213	2013	2013_81	Delley	DKC3420	mid_late	maize_pre	sugarbeet_ppc	2013-11-13	317	0	1	0	0.5	0	0	2	0.8176	76.712	0.109	817.6	76.7	109	LOW_DON	LOW_ZEA	NO_FUM
214	2013	2013_82	Delley	Cassilas	mid_late	maize_pre	sugarbeet_ppc	2013-11-13	317	0.5	0	0	3.5	0	0	4.5	0.8776	6.5792	0.02	877.6	6.6	20	LOW_DON	NO_ZEA	NO_FUM
216	2013	2013_84	Delley	Cassilas	mid_late	maize_pre	sugarbeet_ppc	2013-11-13	317	0	0	0	0.5	0	0	1	0.2056	44.056	0.022	205.6	44.1	22	LOW_DON	NO_ZEA	NO_FUM
219	2011	2011_57	Cadenazzo	PR38A24	early	w_wheat_pre	maize_ppc	2011-10-11	284	2.5	0	0	4	8.5	1	16	0.224	0.68	2.384	224	0.68	2384	LOW_DON	NO_ZEA	LOW_FUM
221	2011	2011_59	Cadenazzo	PR34B39	early	w_wheat_pre	maize_ppc	2011-10-11	284	3.5	0	0	8	5.5	1	19	0.275	0.94	7.707	275	0.94	7707	LOW_DON	NO_ZEA	MED_FUM
222	2011	2011_60	Cadenazzo	PR34B39	early	w_wheat_pre	maize_ppc	2011-10-11	284	3.5	0	0	1.5	0	4.5	9.5	0.341	2.99	1.062	341	2.99	1062	LOW_DON	NO_ZEA	LOW_FUM
224	2011	2011_62	Cadenazzo	Maxxis	mid_late	w_wheat_pre	maize_ppc	2011-10-11	284	5	0	0	0.5	15.5	18	39	0.299	0.8	1.529	299	0.8	1529	LOW_DON	NO_ZEA	LOW_FUM
225	2011	2011_63	Cadenazzo	Maxxis	mid_late	w_wheat_pre	maize_ppc	2011-10-11	284	3.5	2	0	5.5	16	7.5	36	0.213	1.61	0.851	213	1.61	851	LOW_DON	NO_ZEA	LOW_FUM
226	2011	2011_64	Cadenazzo	DKC5276	mid_late	w_wheat_pre	maize_ppc	2012-10-11	284	5.5	0.5	0	7.5	20	19	55.5	0.296	0.68	1.418	296	0.68	1418	LOW_DON	NO_ZEA	LOW_FUM
229	2012	2012_55	Cadenazzo	PR38A24	early	w_wheat_pre	soja_ppc	2012-10-16	289	7.5	0	0	7.5	8	1	24	0.555	5.36	3.496	555	5.36	3496	LOW_DON	NO_ZEA	LOW_FUM
231	2012	2012_57	Cadenazzo	PR38A24	early	w_wheat_pre	soja_ppc	2012-10-16	289	2.5	0	0	3	10	0.5	26.5	0.221	1.93	4.542	221	1.93	4542	LOW_DON	NO_ZEA	LOW_FUM
234	2012	2012_60	Cadenazzo	PR34B39	early	w_wheat_pre	soja_ppc	2012-10-16	289	1.5	0.5	0.5	23.5	16.5	4	51	0.839	181.18	4.855	839	181.18	4855	LOW_DON	MED_ZEA	LOW_FUM
235	2012	2012_61	Cadenazzo	Maxxis	mid_late	w_wheat_pre	soja_ppc	2012-10-16	289	6.5	0	0	9	24.5	0.5	41.5	0.352	4.65	5.683	352	4.65	5683	LOW_DON	NO_ZEA	MED_FUM
237	2012	2012_63	Cadenazzo	Maxxis	mid_late	w_wheat_pre	soja_ppc	2012-10-16	289	6	1.5	0.5	11.5	13	4	38	0.577	19.51	14.577	577	19.51	14577	LOW_DON	NO_ZEA	MED_FUM
242	2013	2013_56	Cadenazzo	PR38A24	early	pasture_pre	pasture_ppc	2013-11-05	309	0.5	0.5	0	0	0	0	1	0.78392	0.09	3.035	783.92	0.09	3035	LOW_DON	NO_ZEA	LOW_FUM
243	2013	2013_57	Cadenazzo	PR38A24	early	pasture_pre	pasture_ppc	2013-11-05	309	0	0	0	0	0.5	0	0.5	0.67552	0.07	1.187	675.52	0.07	1187	LOW_DON	NO_ZEA	LOW_FUM
244	2013	2013_58	Cadenazzo	Kassandra	mid_late	pasture_pre	pasture_ppc	2013-11-05	309	1.5	0.5	0	10	7.5	0	20.5	0.33536	0.08	3.63	335.36	0.08	3630	LOW_DON	NO_ZEA	LOW_FUM
246	2013	2013_60	Cadenazzo	Kassandra	mid_late	pasture_pre	pasture_ppc	2013-11-05	309	1.5	0.5	0	3	1	2	8.5	0.49128	0.14	4.777	491.28	0.14	4777	LOW_DON	NO_ZEA	LOW_FUM
247	2013	2013_61	Cadenazzo	DKC5276	mid_late	pasture_pre	pasture_ppc	2013-11-05	309	0	1.5	0.5	2	0	0	4	0.73312	0.03	2.342	733.12	0.03	2342	LOW_DON	NO_ZEA	LOW_FUM
7	2011	2011_7	Reckenholz	NK Top	mid_early	pasture_pot_pre	pasture_ppc	2011-10-13	286	4	0	0.5	0	0	0	5	1.17	6.52113	0.022	1170	6.5	22	MED_DON	NO_ZEA	NO_FUM
11	2011	2011_11	Reckenholz	Ricardinio	mid_early	pasture_pot_pre	pasture_ppc	2011-10-13	286	2	0	0	0	0	0	2	1.093	32.2347	0.022	1093	32.2	22	MED_DON	NO_ZEA	NO_FUM
17	2011	2011_17	Reckenholz	Cassilas	mid_late	pasture_pot_pre	pasture_ppc	2011-10-18	291	6.5	2.5	0	20	12.5	4	47	1.412	76.1321	0.022	1412	76.1	22	MED_DON	LOW_ZEA	NO_FUM
20	2011	2011_20	Ellighausen	Birko	early	canola_pre	w_wheat_ppc	2011-10-11	284	22.5	0	0	1	0.5	9.5	45.5	1.667	30.334	0.022	1667	30.3	22	MED_DON	NO_ZEA	NO_FUM
21	2011	2011_21	Ellighausen	Birko	early	canola_pre	w_wheat_ppc	2011-10-11	284	24	0	0.5	3	0	5	41.5	1.178	8.51589	0.057	1178	8.5	57	MED_DON	NO_ZEA	NO_FUM
22	2011	2011_22	Ellighausen	Stuard	early	canola_pre	w_wheat_ppc	2011-10-11	284	24	0	0	3.5	4.5	1.5	36.5	1.419	80.7809	0.022	1419	80.8	22	MED_DON	LOW_ZEA	NO_FUM
23	2011	2011_23	Ellighausen	Stuard	early	canola_pre	w_wheat_ppc	2011-10-11	284	12.5	0	0	1.5	0.5	2	23.5	1.434	8.76983	0.022	1434	8.8	22	MED_DON	NO_ZEA	NO_FUM
36	2011	2011_36	Ellighausen	Cassilas	mid_late	canola_pre	w_wheat_ppc	2011-10-25	298	17	0	0	2	0	2	23.5	1.742	1.97562	0.022	1742	2	22	MED_DON	NO_ZEA	NO_FUM
53	2011	2011_53	Goumoens	Cassilas	mid_late	s_wheat_pre	soja_ppc	2011-10-18	291	2	0	0	0	0.5	0.5	3	1.065	33.6703	0.022	1065	33.7	22	MED_DON	NO_ZEA	NO_FUM
75	2012	2012_3	Reckenholz	Birko	early	maize_pre	pasture_sw_ppc	2012-10-16	289	11	0	0	17.5	4	2.5	46	1.557	19.2416	0.089	1557	19.2	89	MED_DON	NO_ZEA	NO_FUM
77	2012	2012_5	Reckenholz	Stuard	early	maize_pre	pasture_sw_ppc	2012-10-16	289	36.5	0	0	3.5	2.5	0	45.5	1.261	27.3774	0.022	1261	27.4	22	MED_DON	NO_ZEA	NO_FUM
90	2012	2012_18	Reckenholz	Cassilas	mid_late	maize_pre	pasture_sw_ppc	2012-10-31	304	19	2.5	0.5	0	0	0	23.5	1.952	37.6529	0.022	1952	37.7	22	MED_DON	NO_ZEA	NO_FUM
92	2012	2012_20	Ellighausen	Birko	early	sugarbeet_pre	w_s_wheat_ppc	2012-10-23	296	11.5	0	0	2	1	0	19	1.086	92.7669	0.022	1086	92.8	22	MED_DON	LOW_ZEA	NO_FUM
93	2012	2012_21	Ellighausen	Birko	early	sugarbeet_pre	w_s_wheat_ppc	2012-10-23	296	20	1	0	0	0.5	0	25.5	1.229	12.8026	0.022	1229	12.8	22	MED_DON	NO_ZEA	NO_FUM
95	2012	2012_23	Ellighausen	Stuard	early	sugarbeet_pre	w_s_wheat_ppc	2012-10-23	296	15	0	0	0.5	0	0	20	1.178	8.91663	0.022	1178	8.9	22	MED_DON	NO_ZEA	NO_FUM
96	2012	2012_24	Ellighausen	Stuard	early	sugarbeet_pre	w_s_wheat_ppc	2012-10-23	296	14	0	0	0	0	0	15.5	1.314	3.6447	0.022	1314	3.6	22	MED_DON	NO_ZEA	NO_FUM
102	2012	2012_30	Ellighausen	Ricardinio	mid_early	sugarbeet_pre	w_s_wheat_ppc	2012-10-25	298	8	1.5	0	0	0.5	0	11	1.227	60.808	0.022	1227	60.8	22	MED_DON	LOW_ZEA	NO_FUM
124	2012	2012_52	Goumoens	Cassilas	mid_late	s_wheat_pre	soja_ppc	2012-10-23	296	3.5	0	2	0	0	0	5.5	1.162	120.468	0.022	1162	120.5	22	MED_DON	MED_ZEA	NO_FUM
125	2012	2012_53	Goumoens	Cassilas	mid_late	s_wheat_pre	soja_ppc	2012-10-23	296	2.5	0.5	0	0	0	0	3.5	1.732	91.1587	0.022	1732	91.2	22	MED_DON	LOW_ZEA	NO_FUM
126	2012	2012_54	Goumoens	Cassilas	mid_late	s_wheat_pre	soja_ppc	2012-10-23	296	1.5	1	1	0	0	0	4	1.146	249.51	1.902	1146	249.5	1902	MED_DON	MED_ZEA	LOW_FUM
133	2012	2012_73	Delley	NK Cooler	mid_early	potato_pre	s_wheat_ppc	2012-11-08	312	4	0	0	0	0	0	4	0.976	11.7131	0.022	976	11.7	22	MED_DON	NO_ZEA	NO_FUM
136	2012	2012_76	Delley	Ricardinio	mid_early	potato_pre	s_wheat_ppc	2012-11-08	312	11.5	0	0	1	0	0.5	15	1.471	48.7298	0.022	1471	48.7	22	MED_DON	NO_ZEA	NO_FUM
137	2012	2012_77	Delley	Ricardinio	mid_early	potato_pre	s_wheat_ppc	2012-11-08	312	17	1	0	1.5	0	0	20.5	1.057	71.2943	0.056	1057	71.3	56	MED_DON	LOW_ZEA	NO_FUM
140	2012	2012_80	Delley	DKC3420	mid_late	maize_pre	s_wheat_ppc	2012-10-24	297	4	0	0	2	0	1	7	1.177	18.3483	0.032	1177	18.3	32	MED_DON	NO_ZEA	NO_FUM
148	2013	2013_4	Reckenholz	Laurinio	early	w_wheat_pre	potato_ppc	2013-10-21	294	4	2.5	4	24	11.5	0.5	50.5	1.5768	19.568	0.094	1576.8	19.6	94	MED_DON	NO_ZEA	NO_FUM
149	2013	2013_5	Reckenholz	Laurinio	early	w_wheat_pre	potato_ppc	2013-10-21	294	6	3	2	49	11	0	72	1.5416	18.904	0.064	1541.6	18.9	64	MED_DON	NO_ZEA	NO_FUM
153	2013	2013_9	Reckenholz	NK Top	mid_early	w_wheat_pre	potato_ppc	2013-10-21	294	2	2	1.5	50	5	0	64	1.1528	17.144	0.083	1152.8	17.1	83	MED_DON	NO_ZEA	NO_FUM
154	2013	2013_10	Reckenholz	Ricardinio	mid_early	w_wheat_pre	potato_ppc	2013-10-21	294	7.5	5.5	8.5	28.5	1.5	0	51.5	1.592	353.6	0.434	1592	353.6	434	MED_DON	HIGH_ZEA	LOW_FUM
155	2013	2013_11	Reckenholz	Ricardinio	mid_early	w_wheat_pre	potato_ppc	2013-10-21	294	4	1	2.5	40.5	2.5	0	49	1.216	52.752	0.487	1216	52.8	487	MED_DON	LOW_ZEA	LOW_FUM
157	2013	2013_13	Reckenholz	DKC3420	mid_late	w_wheat_pre	potato_ppc	2013-10-21	294	0	0	0	19.5	2	0	23.5	1.348	33.448	0.048	1348	33.4	48	MED_DON	NO_ZEA	NO_FUM
170	2013	2013_26	Ellighausen	NK Top	mid_early	canola_pre	w_s_wheat_ppc	2013-10-29	302	3.5	0.5	0.5	7.5	1	0	15	1.3744	1.3248	0.026	1374.4	1.3	26	MED_DON	NO_ZEA	NO_FUM
171	2013	2013_27	Ellighausen	NK Top	mid_early	canola_pre	w_s_wheat_ppc	2013-10-29	302	3.5	0	0.5	17.5	3	0	27	1.3096	36.824	0.293	1309.6	36.8	293	MED_DON	NO_ZEA	LOW_FUM
187	2013	2013_43	Goumoens	NK Top	mid_early	s_wheat_pre	soja_ppc	2013-11-26	330	8	0	0	0	0	0	11	1.012	56.952	0.022	1012	57	22	MED_DON	LOW_ZEA	NO_FUM
190	2013	2013_46	Goumoens	Ricardinio	mid_early	s_wheat_pre	soja_ppc	2013-11-26	330	3.5	0	0	0	0	0	4.5	1.832	40.944	0.022	1832	40.9	22	MED_DON	NO_ZEA	NO_FUM
194	2013	2013_50	Goumoens	DKC3420	mid_late	s_wheat_pre	soja_ppc	2013-11-26	330	2.5	0	0	0	0	0	2.5	1.8696	40.472	0.022	1869.6	40.5	22	MED_DON	NO_ZEA	NO_FUM
198	2013	2013_54	Goumoens	Cassilas	mid_late	s_wheat_pre	soja_ppc	2013-11-26	330	0.5	0	0	0	0	0	1.5	1.6608	97.04	0.022	1660.8	97	22	MED_DON	LOW_ZEA	NO_FUM
223	2011	2011_61	Cadenazzo	Maxxis	mid_late	w_wheat_pre	maize_ppc	2011-10-11	284	13	1	0	5	10.5	16	47	0.987	36.54	1.765	987	36.54	1765	MED_DON	NO_ZEA	LOW_FUM
232	2012	2012_58	Cadenazzo	PR34B39	early	w_wheat_pre	soja_ppc	2012-10-16	289	1.5	0	0	17.5	18.5	12	51	1.11	66.63	2.173	1110	66.63	2173	MED_DON	LOW_ZEA	LOW_FUM
241	2013	2013_55	Cadenazzo	PR38A24	early	pasture_pre	pasture_ppc	2013-11-05	309	2	1	0	0	1	0	4	1.8288	0.08	2.337	1828.8	0.08	2337	MED_DON	NO_ZEA	LOW_FUM
245	2013	2013_59	Cadenazzo	Kassandra	mid_late	pasture_pre	pasture_ppc	2013-11-05	309	2.5	0.5	0	13	3.5	0	19.5	1.4408	0.57	0.312	1440.8	0.57	312	MED_DON	NO_ZEA	LOW_FUM
248	2013	2013_62	Cadenazzo	DKC5276	mid_late	pasture_pre	pasture_ppc	2013-11-05	309	1.5	0	0	0	0.5	0	2	1.1256	0.04	3.176	1125.6	0.04	3176	MED_DON	NO_ZEA	LOW_FUM
249	2013	2013_63	Cadenazzo	DKC5276	mid_late	pasture_pre	pasture_ppc	2013-11-05	309	0	0	0	0.5	0	0	0.5	1.8312	0.22	0.61	1831.2	0.22	610	MED_DON	NO_ZEA	LOW_FUM
3	2011	2011_3	Reckenholz	Birko	early	pasture_pot_pre	pasture_ppc	2011-10-13	286	0.5	0	0	0	0	0	1	0.102	1.83053	0.022	102	1.8	22	NO_DON	NO_ZEA	NO_FUM
24	2011	2011_24	Ellighausen	Stuard	early	canola_pre	w_wheat_ppc	2011-10-11	284	4	0.5	0	1	0	0.5	8	0.164	0.675	0.022	164	0.7	22	NO_DON	NO_ZEA	NO_FUM
28	2011	2011_28	Ellighausen	Ricardinio	mid_early	canola_pre	w_wheat_ppc	2011-10-24	297	0	0	0	1	0	0	1.5	0.084	0.675	0.022	84	0.7	22	NO_DON	NO_ZEA	NO_FUM
29	2011	2011_29	Ellighausen	Ricardinio	mid_early	canola_pre	w_wheat_ppc	2011-10-24	297	2	0	0	0	0	0.5	2.5	0.129	3.15619	0.022	129	3.2	22	NO_DON	NO_ZEA	NO_FUM
30	2011	2011_30	Ellighausen	Ricardinio	mid_early	canola_pre	w_wheat_ppc	2011-10-24	297	1	0.5	0	0	0	0	1.5	0.057	1.27195	0.022	57	1.3	22	NO_DON	NO_ZEA	NO_FUM
37	2011	2011_37	Goumoens	Birko	early	s_wheat_pre	soja_ppc	2011-10-18	291	2	0	0.5	0.5	0.5	0.5	4	0.136	3.16412	0.022	136	3.2	22	NO_DON	NO_ZEA	NO_FUM
40	2011	2011_40	Goumoens	Stuard	early	s_wheat_pre	soja_ppc	2011-10-18	291	0.5	0	0	0	0	0	1.5	0.069	0.675	0.022	69	0.7	22	NO_DON	NO_ZEA	NO_FUM
41	2011	2011_41	Goumoens	Stuard	early	s_wheat_pre	soja_ppc	2011-10-18	291	0	0	0	0	1	2	3	0.069	0.675	0.022	69	0.7	22	NO_DON	NO_ZEA	NO_FUM
42	2011	2011_42	Goumoens	Stuard	early	s_wheat_pre	soja_ppc	2011-10-18	291	0	0	0	0	1.5	0	1.5	0.123	8.52631	0.201	123	8.5	201	NO_DON	NO_ZEA	NO_FUM
43	2011	2011_43	Goumoens	NK Top	mid_early	s_wheat_pre	soja_ppc	2011-10-18	291	1	0.5	0	0	0	3	5.5	0.071	0.675	0.022	71	0.7	22	NO_DON	NO_ZEA	NO_FUM
44	2011	2011_44	Goumoens	NK Top	mid_early	s_wheat_pre	soja_ppc	2011-10-18	291	0	0	0	0	0	2	3	0.065	0.675	0.022	65	0.7	22	NO_DON	NO_ZEA	NO_FUM
45	2011	2011_45	Goumoens	NK Top	mid_early	s_wheat_pre	soja_ppc	2011-10-18	291	0.5	0	0	0	0	0	1	0.073	0.675	0.022	73	0.7	22	NO_DON	NO_ZEA	NO_FUM
46	2011	2011_46	Goumoens	Ricardinio	mid_early	s_wheat_pre	soja_ppc	2011-10-18	291	0	0	0	0	0	0	0	0.057	0.675	0.022	57	0.7	22	NO_DON	NO_ZEA	NO_FUM
47	2011	2011_47	Goumoens	Ricardinio	mid_early	s_wheat_pre	soja_ppc	2011-10-18	291	0	0	0	0	0	1.5	1.5	0.074	0.829613	0.022	74	0.8	22	NO_DON	NO_ZEA	NO_FUM
48	2011	2011_48	Goumoens	Ricardinio	mid_early	s_wheat_pre	soja_ppc	2011-10-18	291	0	0	0	0	0	4.5	4.5	0.124	1.80833	0.022	124	1.8	22	NO_DON	NO_ZEA	NO_FUM
49	2011	2011_49	Goumoens	DKC3420	mid_late	s_wheat_pre	soja_ppc	2011-10-18	291	0.5	0	0	0.5	0.5	0.5	2.5	0.13	0.675	0.039	130	0.7	39	NO_DON	NO_ZEA	NO_FUM
50	2011	2011_50	Goumoens	DKC3420	mid_late	s_wheat_pre	soja_ppc	2011-10-18	291	0.5	0	0	0	0	0.5	1	0.087	1.83265	0.022	87	1.8	22	NO_DON	NO_ZEA	NO_FUM
51	2011	2011_51	Goumoens	DKC3420	mid_late	s_wheat_pre	soja_ppc	2011-10-18	291	0	0	0	0	0	0	0.5	0.059	5.53796	0.022	59	5.5	22	NO_DON	NO_ZEA	NO_FUM
54	2011	2011_54	Goumoens	Cassilas	mid_late	s_wheat_pre	soja_ppc	2011-10-18	291	0	0	0	0	0	0	0	0.078	0.675	0.022	78	0.7	22	NO_DON	NO_ZEA	NO_FUM
55	2011	2011_67	Delley	Birko	early	s_wheat_pre	maize_ppc	2011-11-04	308	1.5	0	0	0	0.5	0	4	0.085	0.831437	0.022	85	0.8	22	NO_DON	NO_ZEA	NO_FUM
56	2011	2011_68	Delley	Birko	early	s_wheat_pre	maize_ppc	2011-11-04	308	0	0	0	0	0	0	5.5	0.143	0.890426	0.022	143	0.9	22	NO_DON	NO_ZEA	NO_FUM
57	2011	2011_69	Delley	Birko	early	s_wheat_pre	maize_ppc	2011-11-04	308	3	0	0	0.5	1	1	6	0.077	0.675	0.022	77	0.7	22	NO_DON	NO_ZEA	NO_FUM
59	2011	2011_71	Delley	Stuard	early	s_wheat_pre	maize_ppc	2011-11-04	308	9	0	0.5	0	1.5	0	16	0.153	2.98652	0.022	153	3	22	NO_DON	NO_ZEA	NO_FUM
60	2011	2011_72	Delley	Stuard	early	s_wheat_pre	maize_ppc	2011-11-04	308	2.5	2.5	0	8.5	2	0	17.5	0.088	2.55758	0.923	88	2.6	923	NO_DON	NO_ZEA	LOW_FUM
61	2011	2011_73	Delley	NK Top	mid_early	s_wheat_pre	maize_ppc	2011-11-04	308	6	0	0	2.5	0	0	10.5	0.104	1.20416	0.037	104	1.2	37	NO_DON	NO_ZEA	NO_FUM
64	2011	2011_76	Delley	Ricardinio	mid_early	s_wheat_pre	maize_ppc	2011-11-04	308	2.5	0	0	0	0	0	2.5	0.095	0.675	0.022	95	0.7	22	NO_DON	NO_ZEA	NO_FUM
65	2011	2011_77	Delley	Ricardinio	mid_early	s_wheat_pre	maize_ppc	2011-11-04	308	4	0	0	0.5	0	0	5.5	0.128	1.72666	0.022	128	1.7	22	NO_DON	NO_ZEA	NO_FUM
66	2011	2011_78	Delley	Ricardinio	mid_early	s_wheat_pre	maize_ppc	2011-11-04	308	1.5	0.5	0	0	0	0	3	0.192	38.4642	0.022	192	38.5	22	NO_DON	NO_ZEA	NO_FUM
67	2011	2011_79	Delley	DKC3420	mid_late	sugarbeet_pre	maize_ppc	2011-10-22	295	1	0	0	1	2.5	0	4.5	0.06	1.27996	0.036	60	1.3	36	NO_DON	NO_ZEA	NO_FUM
69	2011	2011_81	Delley	DKC3420	mid_late	sugarbeet_pre	maize_ppc	2011-10-22	295	0	0	0	0.5	1	0	1.5	0.164	0.675	0.022	164	0.7	22	NO_DON	NO_ZEA	NO_FUM
70	2011	2011_82	Delley	Cassilas	mid_late	sugarbeet_pre	maize_ppc	2011-10-22	295	1	0	0	0	0	0	1	0.106	1.29376	0.022	106	1.3	22	NO_DON	NO_ZEA	NO_FUM
71	2011	2011_83	Delley	Cassilas	mid_late	sugarbeet_pre	maize_ppc	2011-10-22	295	1	0	0	0	1	1	5	0.08	0.675	0.022	80	0.7	22	NO_DON	NO_ZEA	NO_FUM
72	2011	2011_84	Delley	Cassilas	mid_late	sugarbeet_pre	maize_ppc	2011-10-22	295	2.5	0	0	0	0	3	5.5	0.18	2.28722	0.022	180	2.3	22	NO_DON	NO_ZEA	NO_FUM
104	2012	2012_32	Ellighausen	DKC3420	mid_late	sugarbeet_pre	w_s_wheat_ppc	2012-10-25	298	0.5	0	0	0	0	0	0.5	0.15	2.28325	0.022	150	2.3	22	NO_DON	NO_ZEA	NO_FUM
107	2012	2012_35	Ellighausen	Cassilas	mid_late	sugarbeet_pre	w_s_wheat_ppc	2012-10-25	298	0	0	0	0	0	0	1	0.171	0.675	0.022	171	0.7	22	NO_DON	NO_ZEA	NO_FUM
108	2012	2012_36	Ellighausen	Cassilas	mid_late	sugarbeet_pre	w_s_wheat_ppc	2012-10-25	298	1	0	0	0	0	0	1	0.168	0.675	0.022	168	0.7	22	NO_DON	NO_ZEA	NO_FUM
111	2012	2012_39	Goumoens	Birko	early	s_wheat_pre	soja_ppc	2012-10-23	296	1	0.5	0	0	0	0	2.5	0.179	27.3592	0.022	179	27.4	22	NO_DON	NO_ZEA	NO_FUM
121	2012	2012_49	Goumoens	DKC3420	mid_late	s_wheat_pre	soja_ppc	2012-10-23	296	0	0	0	0	0	0	2	0.194	2.02161	0.022	194	2	22	NO_DON	NO_ZEA	NO_FUM
146	2013	2013_2	Reckenholz	Birko	early	w_wheat_pre	potato_ppc	2013-10-21	294	5	9	0	36.5	19	0	70	0.064472	0.9744	0.271	64.472	1	271	NO_DON	NO_ZEA	LOW_FUM
150	2013	2013_6	Reckenholz	Laurinio	early	w_wheat_pre	potato_ppc	2013-10-21	294	8	0	0	38.5	5	0	54	0.13416	9.936	0.035	134.16	9.9	35	NO_DON	NO_ZEA	NO_FUM
160	2013	2013_16	Reckenholz	Cassilas	mid_late	w_wheat_pre	potato_ppc	2013-10-21	294	0	0.5	0	19	3.5	0	23.5	0.002	0.15	0.032	2	0.2	32	NO_DON	NO_ZEA	NO_FUM
161	2013	2013_17	Reckenholz	Cassilas	mid_late	w_wheat_pre	potato_ppc	2013-10-21	294	0	0	0	30	19.5	0	49.5	0.1644	0.15	0.245	164.4	0.2	245	NO_DON	NO_ZEA	LOW_FUM
163	2013	2013_19	Ellighausen	Birko	early	canola_pre	w_s_wheat_ppc	2013-10-29	302	1.5	0	0	14.5	15	0.5	37	0.08824	0.15	0.177	88.24	0.2	177	NO_DON	NO_ZEA	NO_FUM
168	2013	2013_24	Ellighausen	Laurinio	early	canola_pre	w_s_wheat_ppc	2013-10-29	302	0.5	3	0	7	0.5	0	13.5	0.1712	1.1384	0.05	171.2	1.1	50	NO_DON	NO_ZEA	NO_FUM
173	2013	2013_29	Ellighausen	Ricardinio	mid_early	canola_pre	w_s_wheat_ppc	2013-10-29	302	0.5	0	0	3	0	0	4	0.065752	0.15	0.022	65.752	0.2	22	NO_DON	NO_ZEA	NO_FUM
178	2013	2013_34	Ellighausen	Cassilas	mid_late	canola_pre	w_s_wheat_ppc	2013-10-29	302	0	1.5	3.5	21.5	3.5	1	41.5	0.11472	15.448	1.934	114.72	15.4	1934	NO_DON	NO_ZEA	LOW_FUM
179	2013	2013_35	Ellighausen	Cassilas	mid_late	canola_pre	w_s_wheat_ppc	2013-10-29	302	0	0.5	1	15.5	4.5	0	25.5	0.002	2.3208	0.253	2	2.3	253	NO_DON	NO_ZEA	LOW_FUM
180	2013	2013_36	Ellighausen	Cassilas	mid_late	canola_pre	w_s_wheat_ppc	2013-10-29	302	0.5	0	0	25	1.5	0.5	27.5	0.11752	23.032	1.215	117.52	23	1215	NO_DON	NO_ZEA	LOW_FUM
193	2013	2013_49	Goumoens	DKC3420	mid_late	s_wheat_pre	soja_ppc	2013-11-26	330	1	0.25	0	0	0	0	1.5	0.13888	0.41264	0.022	138.88	0.4	22	NO_DON	NO_ZEA	NO_FUM
199	2013	2013_67	Delley	Birko	early	potato_pre	s_wheat_ppc	2013-11-13	317	1.5	0	1.5	27.5	10	2.5	43.5	0.076888	15.96	0.022	76.888	16	22	NO_DON	NO_ZEA	NO_FUM
203	2013	2013_71	Delley	Laurinio	early	potato_pre	s_wheat_ppc	2013-11-13	317	2.5	0	2	22	9	0	37.5	0.09536	5.1368	0.081	95.36	5.1	81	NO_DON	NO_ZEA	NO_FUM
205	2013	2013_73	Delley	NK Top	mid_early	potato_pre	s_wheat_ppc	2013-11-13	317	1	0	1	28.5	10	0.5	41	0.17656	14.752	0.022	176.56	14.8	22	NO_DON	NO_ZEA	NO_FUM
209	2013	2013_77	Delley	Ricardinio	mid_early	potato_pre	s_wheat_ppc	2013-11-13	317	0	0	0	1	0	0	0.5	0.16176	5.2136	0.022	161.76	5.2	22	NO_DON	NO_ZEA	NO_FUM
215	2013	2013_83	Delley	Cassilas	mid_late	maize_pre	sugarbeet_ppc	2013-11-13	317	0	0	0	0	0	0	0	0.10728	11.48	0.54	107.28	11.5	540	NO_DON	NO_ZEA	LOW_FUM
217	2011	2011_55	Cadenazzo	PR38A24	early	w_wheat_pre	maize_ppc	2011-10-11	284	4.5	0	0	8	6	2.5	21.5	0.122	0.68	1.524	122	0.68	1524	NO_DON	NO_ZEA	LOW_FUM
218	2011	2011_56	Cadenazzo	PR38A24	early	w_wheat_pre	maize_ppc	2011-10-11	284	4.5	0	0	1	9.5	5	20.5	0.191	0.68	0.664	191	0.68	664	NO_DON	NO_ZEA	LOW_FUM
220	2011	2011_58	Cadenazzo	PR34B39	early	w_wheat_pre	maize_ppc	2011-10-11	284	2	0	0	2	0	4	8	0.185	7.45	9.612	185	7.45	9612	NO_DON	NO_ZEA	MED_FUM
227	2011	2011_65	Cadenazzo	DKC5276	mid_late	w_wheat_pre	maize_ppc	2012-10-11	284	2	0	0	6.5	28.5	14.5	54	0.091	0.68	0.781	91	0.68	781	NO_DON	NO_ZEA	LOW_FUM
228	2011	2011_66	Cadenazzo	DKC5276	mid_late	w_wheat_pre	maize_ppc	2012-10-11	284	2.5	0	0	2	26	23	53.5	0.135	1.17	4.514	135	1.17	4514	NO_DON	NO_ZEA	LOW_FUM
230	2012	2012_56	Cadenazzo	PR38A24	early	w_wheat_pre	soja_ppc	2012-10-16	289	0	0	0	6.5	14.5	2.5	28	0.172	0.68	3.534	172	0.68	3534	NO_DON	NO_ZEA	LOW_FUM
240	2012	2012_66	Cadenazzo	DKC5276	mid_late	w_wheat_pre	soja_ppc	2012-10-16	289	0	0	0	12	52	10.5	75	0.096	3.11	40.21	96	3.11	40210	NO_DON	NO_ZEA	HIGH_FUM

## Sheet: Legend
Data set grain maize hybrid experiments (2011-2013), Switzerland
Explanations of columns headers
Probenr_lauf		A unique field identification number starting from 1 was assigned to each grain maize sample
year		The year indicates when the grain maize hybrid experiment was conducted
Probennr_org		Original numbers used for the hybrid experminent in the corresponding year
site		The experimental sites are indicated
variety_org		Variety_org indicates the name of the grain maize hybrids which were used at the different experimental sites and years (see Section 2.3., 2.3.2, Table 3)
maturity_class		maturity_class indicates the class of maturity to which the grain maize hybrid belongs to, see Section 2.3., 2.3.2 Analysis of the grain maize hybrid experiments (2011-2013), Table 3
Precrop_1		Precrop_1 indicates the different previous crops, which were cultivated before grain maize experiment were sown, see Section 2.3., 2.3.2 Analysis of the grain maize hybrid experiments (2011-2013), Table 3
Prev_precrop_1		Prev_precrop_1 indicates the different previous pre-crops, which were cultivated two years before the grain maize experiment was sown, see Section 2.3., 2.3.2 Analysis of the grain maize hybrid experiments (2011-2013), Table 3
harvest_date		column with date of harvest
harvest_day		The harvest day is indicated as day of year, day 1 = 1. January
FG		FG indicates F. graminearum, F. graminearum incidence (%) based on seed health test
FCe		FCe indicates F. cerealis, F. cerealis incidence (%) based on seed health test
Fcul		Fcul indicates F. culmorum, F. culmorum incidence (%) based on seed health test
Fvert		Fvert indicates F. verticillioides, F. verticillioides incidence (%) based on seed health test
Fpro		Fpro indicates F. proliferatum, F. proliferatum incidence (%) based on seed health test
Fsub		Fsub indicates F. subglutinans, F. subglutinans incidence (%) based on seed health test
Fus_tot		Fus_tot indicates the sum of Fusarium species incidences in one grain maize sample
DON		Deoxynivalenol content, analysed by LC-MS/MS, indicated as mg kg-1
ZEN		Zearalenon content, analysed by LC-MS/MS, indicated as µg kg-1
FUM		Fumonisin content , analysed by LC-MS/MS, indicated as mg kg-1
DON_ppb		Deoxynivalenol content (ppb), analysed by LC-MS/MS, indicated ppb
ZEN_ppb		Fumonisin content (ppb), analysed by LC-MS/MS, indicated ppb
FUM_ppb		Zearalenon content (ppb), analysed by LC-MS/MS, indicated ppb
DON_ppb_cat		DON-categories used for the analysis of the grain maize hybrid experiments (n=216), based on mycotoxin levels and EU guidance values (=GVA) for mycotoxin contamination in animal feed (see Section 2.3, Table 1);"no", "low", "medium", "high" and "very high" DON
ZEN_ppb_cat		ZEN-categories used for the statistical analysis of the grain maize hybrid experiments (n=216), based on mycotoxin levels and EU guidance values (=GVA) for mycotoxin contamination in animal feed (see Section 2.3, Table 1);"no", "low", "medium", "high" and "very high" ZEN
FUM_ppb_cat		FUM-categories used for the statistical analysis of the grain maize hybrid experiments (n=216), based on mycotoxin levels and EU guidance values (=GVA) for mycotoxin contamination in animal feed (see Section 2.3, Table 1);"no", "low", "medium", "high" and "very high" FUM
