# Supplementary material for: A Multi-Year Monitoring of Swiss Grain Maize: Which Cropping Factors Influence Fusarium Species Incidence and Associated Mycotoxins?
Source: Toxins (Basel). 2026 Jan 26;18(2):65. doi: 10.3390/toxins18020065 (PMC12944499; doi:10.3390/toxins18020065)
Supplement: Supplementary file 1 [file toxins-18-00065-s001.zip › supplementary_monitoring_08_10.xlsx]

## Sheet: km_maize0810.xlsx
Probenr_lauf	year	canton	variety_org	sowing_d	harvest_d	Veg_period_d	maturity_class	Precrop_1	Prev_precrop_1	Intercrop	soil_management	no_mineal_fertiliser	seed_dressing	FG	Fce	Fcul	Fvert	Fpro	Fsub	Fpoae	Fspor	Fav	Fequi	Fsam	Fveve	Ftri	Foxy	Fsol	F_sp	Fusarien_total	DON_ppb	FUM_ppb	ZEN_ppb	qpcr_F_cul	qpcr_FG	qpcr_Fpro	qpcr_Fsub	qpcr_Fvert	qpcr_Fpoae	qpcr_Fusarien_total	DON_ppb_cat	FUM_ppb_cat	ZEN_cat
1	2008	SH	Amadeo	118	265	147	mid_early	sunfl_pre	canola_ppc	inter_no	plough	min_ferti_noo	seeddress_y	6	0	0	1	2	28.5	0.5	1.5	0.5	1	0	0	0	2	0	1.5	44.5	6183	61	389.5	1.8	19.5	0.6	0.45	0.18	0.15	22.68	V_HIGH_DON	NO_FUM	HIGH_ZEA
2	2008	TG	Amadeo	129	276	147	mid_early	wheat_pre	sugarbeet_ppc	inter_no	plough	min_ferti_noo	seeddress_y	0	0	0	0	0	0	1	0	0	0	0	0	0	0	0	0	1	151	57	26.9	1.8	0.9	0.18	0.45	1.44	0.15	4.92	NO_DON	NO_FUM	NO_ZEA
3	2008	ZG	Birko	127	280	153	early	wheat_pre	maize_ppc	inter_yes	mulch	min_ferti_y	seeddress_y	2.5	0	0	0.5	0.5	0	0	0	0	0	0	0	0	1	0	0	4.5	288	56	36.9	1.8	0.9	1.2	0.45	0.18	0.15	4.68	LOW_DON	NO_FUM	NO_ZEA
4	2008	VD	Pralinia	125	267	142	early	wheat_pre	maize_ppc	inter_no	plough	min_ferti_noo	seeddress_y	0	0	0	0	0	0	0	0	0	0	0	0	0	0	0	0	0	206	54	20.6	1.8	0.9	0.18	0.45	0.6	0.15	4.08	NO_DON	NO_FUM	NO_ZEA
5	2008	SH	Banguy	126	279	153	mid_early	pasture_pre	pasture_ppc	inter_no	plough	min_ferti_y	none	1	0	0	0.5	8	8.5	0.5	0	0	0	0	0	0	2.5	0	0	21	319	50	20.3	40.8	0.9	0.18	0.45	0.18	0.15	42.66	LOW_DON	NO_FUM	NO_ZEA
6	2008	SH	LG_32.12	125	279	154	early	barley_pre	wheat_ppc	inter_no	plough	min_ferti_noo	seeddress_y	1.5	0	0	0	2.5	4	0.5	1	0	0	0	0	0	0	0	1.5	11	443	64	18.8	1.8	0.9	0.18	0.45	0.18	0.15	3.66	LOW_DON	NO_FUM	NO_ZEA
7	2008	ZH	DKC_2960	118	280	162	mid_early	barley_pre	wheat_ppc	inter_no	plough	min_ferti_y	seeddress_y	6	2.5	0.5	6.5	1	2.5	4	1	0	0	0	0	0	0.5	0	0	24.5	1416	60	41.9	45.3	3	1.5	0.45	0.18	0.15	50.58	MED_DON	NO_FUM	NO_ZEA
8	2008	LU	Amadeo_Anjou_Delitop	125	280	155	mid_early	maize_pre	maize_ppc	inter_no	plough	min_ferti_y	seeddress_y	3	0	0	0.5	0	0	0	0	0.5	0	0	0	0	0	0	0	4	788	48	36	1.8	0.9	0.18	0.45	0.18	0.15	3.66	LOW_DON	NO_FUM	NO_ZEA
9	2008	TG	3420_2960	123	281	158	mid_early	maize_pre	potato_ppc	inter_no	plough	min_ferti_y	seeddress_y	1.5	0.5	0	1.5	0	0.5	1	0	0.5	0.5	0.5	0	0	0	0	0	6.5	290	55	25.9	1.8	0.9	0.18	0.45	0.18	0.15	3.66	LOW_DON	NO_FUM	NO_ZEA
10	2008	SH	DKC_2960	123	281	158	mid_early	wheat_pre	canola_ppc	inter_no	plough	min_ferti_y	none	2	0.5	0.5	8.5	2.5	32.5	1.5	0	0	1	0	0	0	2.5	0	0	51.5	750	53	53.6	1.8	0.9	1.8	0.45	0.18	0.15	5.28	LOW_DON	NO_FUM	LOW_ZEA
11	2008	ZH	Delitop	122	284	162	early	wheat_pre	sugarbeet_ppc	inter_no	mulch	min_ferti_noo	seeddress_y	9	1	0.5	0.5	0	1	0.5	0	0	1	0	0	0	0	0	0	13.5	1075	47	24.7	49.5	0.9	0.18	0.45	0.18	0.15	51.36	MED_DON	NO_FUM	NO_ZEA
12	2008	SH	Amadeo	123	282	159	mid_early	pasture_pre	pasture_ppc	inter_no	plough	min_ferti_y	seeddress_y	1	0.5	0	20.5	5	8.5	0	0	0	3	0	0	0	2	0	0	40.5	473	415	26.1	1.8	0.9	0.18	0.45	0.18	0.15	3.66	LOW_DON	LOW_FUM	NO_ZEA
13	2008	ZH	Birko	125	286	161	early	wheat_pre	canola_ppc	inter_no	plough	min_ferti_noo	seeddress_y	1	0	0.5	0	0	0	0	0	0	0	0	0	0.5	0.5	0	0	2.5	98	59	23.8	1.8	0.9	1.2	0.45	0.18	0.15	4.68	NO_DON	NO_FUM	NO_ZEA
14	2008	SH	Amadeo_Coxximo	117	287	170	mid_early	wheat_pre	canola_ppc	inter_no	plough	min_ferti_y	none	0.5	0	0	0	0.5	0	0	0	0	0	0	0	0	0	0	0	1	131	51	129.3	1.8	0.9	1.2	4.71	0.18	0.15	8.94	NO_DON	NO_FUM	MED_ZEA
15	2008	LU	DKC_2960	125	286	161	mid_early	sugarbeet	wheat_ppc	inter_yes	mulch	min_ferti_y	seeddress_y	0.5	0	0	0.5	2	35	0	0	0	0.5	0	0	0	0	0	0	38.5	1123	46	50.8	43.5	3	0.18	0.45	0.18	2.27	49.58	MED_DON	NO_FUM	LOW_ZEA
16	2008	SH	DKC_2960	125	288	163	mid_early	pasture_pre	pasture_ppc	inter_no	plough	min_ferti_noo	seeddress_no	4.5	0.5	0	0	0.5	1	0	0	0	0	0	0	0	0	0	0	6.5	295	51	27.9	6	0.9	0.18	0.45	0.18	0.15	7.86	LOW_DON	NO_FUM	NO_ZEA
17	2008	SH	LG_54.12	117	287	170	none_mat_class	sugarbeet	wheat_ppc	inter_no	plough	min_ferti_noo	seeddress_no	5	1.5	0	0	0	0	0.5	0	0	0.5	0	0	0	0.5	0	0	8	304	1436	30.1	1.8	0.9	0.6	1.5	36.56	0.15	41.51	LOW_DON	LOW_FUM	NO_ZEA
18	2008	LU	Amadeo	129	286	157	mid_early	wheat_pre	maize_ppc	inter_yes	mulch	min_ferti_y	seeddress_y	0.5	0.5	0	1.5	1.5	0.5	0	0	1	0.5	0	0	0	0	0	0	6	3531	64	259.6	1.8	3	0.18	0.45	0.18	0.15	5.76	HIGH_DON	NO_FUM	HIGH_ZEA
19	2008	SH	DKC_2960	130	287	157	mid_early	wheat_pre	maize_ppc	inter_no	plough	min_ferti_noo	seeddress_y	0	0	0	4	0.5	4	0	0	0	1	0	0	0	0	0	0	9.5	1040	1170	67.5	1.8	0.9	2.1	0.45	0.18	0.15	5.58	MED_DON	LOW_FUM	LOW_ZEA
20	2008	AG	Marcello_Benicia	126	284	158	late	pasture_pre	barley_ppc	inter_no	plough	min_ferti_y	none	0	0	0	6.5	3.5	5	0.5	0	0	0.5	0	0	0	0.5	0	0	16.5	7682	143	2814	1.8	0.9	4.2	0.45	0.18	0.15	7.68	V_HIGH_DON	NO_FUM	V_HIGH_ZEA
21	2008	AG	DKC_2960	125	288	163	mid_early	potatoes_pre	wheat_ppc	inter_yes	plough	min_ferti_y	seeddress_y	5.5	0.5	0	2.5	0	8	0	0	1	2.5	0	0	0	1	0	0	21	923	55	38.2	1.8	0.9	0.18	0.45	0.18	0.15	3.66	MED_DON	NO_FUM	NO_ZEA
22	2008	AG	DKC_2960	123	287	164	mid_early	canola_pre	wheat_ppc	inter_no	plough	min_ferti_y	none	6.5	0.5	0	7	2	10.5	2	0	0	0.5	0	0	0	2	0	0	31	1364	47	50.4	1.8	0.9	1.2	0.45	0.18	0.15	4.68	MED_DON	NO_FUM	LOW_ZEA
23	2008	AG	Delitop	128	287	159	early	maize_pre	maize_ppc	inter_no	plough	min_ferti_y	none	2	0	0	4.5	5	5	0.5	0	0	1	0	0	0	0.5	0	0	18.5	4692	65	476.3	1.8	3	3.3	1.5	0.18	0.15	9.93	HIGH_DON	NO_FUM	HIGH_ZEA
24	2008	SH	LG_32.12	123	288	165	early	wheat_pre	sugarbeet_ppc	inter_no	plough	min_ferti_noo	seeddress_no	6	0	0	0	0	0	0.5	0	0	1	0	0	0	0	0	0	7.5	253	45	24.9	1.8	0.9	0.18	0.45	0.18	0.15	3.66	LOW_DON	NO_FUM	NO_ZEA
25	2008	SG	Magister	128	287	159	mid_early	soya_pre	maize_ppc	inter_no	plough	min_ferti_noo	seeddress_y	3.5	2	0	1	0	5	0	0	0.5	0	0	0	0	0	0	0	12	6542	57	164.4	6	20.7	3	0.45	0.18	0.15	30.48	V_HIGH_DON	NO_FUM	MED_ZEA
26	2008	VD	Delitop	125	287	162	early	wheat_pre	maize_ppc	inter_no	mulch	min_ferti_y	seeddress_no	3	0.5	0	0.5	0	10	0.5	0	0	0	0	0	0	0	0	0	14.5	546	58	23.9	31.2	0.9	0.18	0.45	0.18	0.15	33.06	LOW_DON	NO_FUM	NO_ZEA
27	2008	JU	Delitop	120	288	168	early	maize_pre	wheat_ppc	inter_no	plough	min_ferti_y	seeddress_y	3.5	0	0	0	0	3.5	0	0	0	0	0	0	0	0	0	0	7	6122	59	197.7	6	0.9	0.18	0.45	0.18	0.15	7.86	V_HIGH_DON	NO_FUM	MED_ZEA
28	2008	TG	DKC_2960	122	285	163	mid_early	wheat_pre	sugarbeet_ppc	inter_no	mulch	min_ferti_y	seeddress_no	2.5	1.5	0.5	29	17	4	0.5	0	0.5	0	0	0	0.5	0.5	0	0	56.5	1149	136	143.6	1.8	0.9	4.2	0.45	0.18	3.54	11.07	MED_DON	NO_FUM	MED_ZEA
29	2008	SO	DKC_3420	117	288	171	late	canola_pre	wheat_ppc	inter_yes	mulch	min_ferti_y	seeddress_y	9	0	0	1	0.5	0	0.5	0	0.5	0	0	0	0	0	0	0	11.5	1371	52	35	1.8	0.9	0.6	0.45	0.18	0.15	4.08	MED_DON	NO_FUM	NO_ZEA
30	2008	SG	Delitop	118	288	170	early	maize_pre	canola_ppc	inter_no	plough	min_ferti_y	seeddress_y	5	0	0	0	0.5	0.5	1	0	0	0	0	0	0	0	0	0	7	1366	58	24.2	6	0.9	0.18	0.45	0.18	0.15	7.86	MED_DON	NO_FUM	NO_ZEA
31	2008	JU	Stuard	127	287	160	early	barley_pre	wheat_ppc	inter_no	plough	min_ferti_y	seeddress_y	4	0.5	0.5	5	4	13.5	0.5	0	0	1	0	0	0	0	0	0	29	3362	49	44.1	1.8	3	0.18	0.45	0.18	0.15	5.76	HIGH_DON	NO_FUM	NO_ZEA
32	2008	SO	Coxximo	117	288	171	mid_early	barley_pre	wheat_ppc	inter_no	plough	min_ferti_noo	seeddress_y	7.5	0	0	0.5	0.5	4.5	0	0	0	0	0	0	0	0	0	0	13	2886	48	172.1	1.8	3	0.18	1.5	0.18	0.15	6.81	HIGH_DON	NO_FUM	MED_ZEA
33	2008	AG	Marcello	126	288	162	late	maize_pre	pasture_ppc	inter_no	plough	min_ferti_y	none	4	0	0	0	0	0	0	0	1.5	0	0	0	0	0	0	0	5.5	139	52	137.5	6	0.9	0.18	0.45	0.18	0.15	7.86	NO_DON	NO_FUM	MED_ZEA
34	2008	TI	Kandal_125_GG_KWS	117	291	174	late	soya_pre	maize_ppc	inter_no	plough	min_ferti_noo	seeddress_y	14	0	0	13	14	6	0.5	0	0	0.5	0	0.5	0	0	0	0	48.5	2979	543	247.6	1.8	0.9	0.6	0.45	0.18	0.15	4.08	HIGH_DON	LOW_FUM	MED_ZEA
35	2008	VD	DKC_3420	127	293	166	late	wheat_pre	canola_ppc	inter_no	mulch	min_ferti_y	none	0.5	0.5	0	2	1	0	0	0	0	0	0	0	0	0	0	0	4	1121	33	16.9	1.8	0.9	0.18	0.45	0.18	0.15	3.66	MED_DON	NO_FUM	NO_ZEA
36	2008	SH	DKC_2960	126	293	167	mid_early	barley_pre	wheat_ppc	inter_no	plough	min_ferti_y	none	0.5	0	0	3	1	6	0	0	0.5	0.5	0	0	0	0.5	0	0	12	179	26	9.8	1.8	0.9	0.6	0.45	0.18	2.12	6.05	NO_DON	NO_FUM	NO_ZEA
37	2008	VD	DKC_3420	127	293	166	late	maize_pre	wheat_ppc	inter_no	plough	min_ferti_y	none	2.5	0	0	0.5	0	0.5	0	0	0	0	0	0	0	0	0	0	3.5	5513	26	139.2	69.3	0.9	0.18	0.45	0.18	1.07	72.08	V_HIGH_DON	NO_FUM	MED_ZEA
38	2008	SH	Coxximo	123	293	170	mid_early	wheat_pre	sunfl_ppc	inter_no	plough	min_ferti_noo	none	0.5	0	0	0	0.5	0	1	0	0	0.5	0	0	0	0	0	0	2.5	171	25	8.3	1.8	0.9	0.18	0.45	0.18	0.15	3.66	NO_DON	NO_FUM	NO_ZEA
39	2008	AG	Amadeo	127	293	166	mid_early	sugarbeet	maize_ppc	inter_no	plough	min_ferti_y	seeddress_y	0.5	1	0	10.5	2	1	0.5	0	0.5	1.5	0	0	0	0	0	0	17.5	715	25	76.4	1.8	3	0.18	0.45	0.18	0.15	5.76	LOW_DON	NO_FUM	LOW_ZEA
40	2008	NE	Delitop_Stuart_Maeva	126	293	167	early	wheat_pre	maize_ppc	inter_no	plough	min_ferti_y	seeddress_y	1.5	0.5	0	0	0.5	0	0	0	0.5	0.5	0	0	0	0	0	0	3.5	438	24	8.5	6	0.9	0.18	0.45	0.18	0.15	7.86	LOW_DON	NO_FUM	NO_ZEA
41	2008	SH	DKC_2960	135	294	159	mid_early	sunfl_pre	sugarbeet_ppc	inter_no	plough	min_ferti_y	seeddress_y	0.5	0.5	0	0	0	3.5	0.5	0	0.5	2.5	0	0.5	0	0	0	0	8.5	281	33	18.1	6	9.6	0.18	0.45	0.18	0.15	16.56	LOW_DON	NO_FUM	NO_ZEA
42	2008	BE	Coxximo	116	293	177	mid_early	sugarbeet	potato_ppc	inter_no	mulch	min_ferti_noo	seeddress_no	3	0.5	0	0.5	1	1.5	0	0	0	1	0	1	0	0	0	0	8.5	2441	1307	590.6	1.8	0.9	4.5	0.45	0.18	0.15	7.98	HIGH_DON	LOW_FUM	V_HIGH_ZEA
43	2008	BE	Amadeo	123	293	170	mid_early	potatoes_pre	wheat_ppc	inter_no	mulch	min_ferti_y	seeddress_y	3	1	0	1.5	0.5	1	0	0	0.5	1.5	0	1.5	0	0	0	0	10.5	691	45	19.4	1.8	3	4.5	0.45	0.18	0.15	10.08	LOW_DON	NO_FUM	NO_ZEA
44	2008	LU	Amadeo	125	294	169	mid_early	canola_pre	barley_ppc	inter_no	mulch	min_ferti_y	seeddress_y	1	2.5	0	0.5	0	4	0.5	0	0.5	0	0	0	0	0	0	0	9	665	31	29.9	1.8	0.9	0.18	0.45	0.18	0.15	3.66	LOW_DON	NO_FUM	NO_ZEA
45	2008	LU	Coxximo	140	293	153	mid_early	wheat_pre	maize_ppc	inter_no	plough	min_ferti_y	seeddress_y	3	0	0.5	0	1	1	0	0	0	0	0	0	0	0	0	0	5.5	2972	54	422.5	1.8	3	0.18	0.45	0.18	0.15	5.76	HIGH_DON	NO_FUM	HIGH_ZEA
46	2008	AG	LG_32.12	129	293	164	early	barley_pre	wheat_ppc	inter_yes	mulch	min_ferti_y	seeddress_no	3.5	0.5	0	1	1.5	2	0.5	0	0.5	1	0	0	0	0	0	0	10.5	1575	28	26.6	6	0.9	0.18	0.45	0.18	0.15	7.86	MED_DON	NO_FUM	NO_ZEA
47	2008	SH	Amadeo	125	296	171	mid_early	wheat_pre	sugarbeet_ppc	inter_no	plough	min_ferti_noo	seeddress_y	3	1.5	0	5	2	7.5	1	0	1.5	4	0	2.5	0	0.5	0	0	28.5	1061	29	274.4	1.8	3	0.18	0.45	0.18	0.15	5.76	MED_DON	NO_FUM	HIGH_ZEA
48	2008	ZH	DKC_3420	130	297	167	late	barley_pre	wheat_ppc	inter_yes	plough	min_ferti_y	seeddress_y	9.5	0	0	0	0	1.5	0	0	0	1	0	0.5	0	0	0	0	12.5	3881	31	256.7	46.2	24.9	1.2	0.45	0.18	0.5	73.43	HIGH_DON	NO_FUM	HIGH_ZEA
49	2008	SG	Amadeo	133	294	161	mid_early	pasture_pre	barley_ppc	inter_no	mulch	min_ferti_y	seeddress_y	2	1	0	0	0	0	0	0	0	1.5	0	0	0	0	0	0	4.5	190	32	16.3	1.8	3	0.18	0.45	0.18	0.15	5.76	NO_DON	NO_FUM	NO_ZEA
50	2008	SO	Delitop	129	297	168	early	sunfl_pre	wheat_ppc	inter_no	plough	min_ferti_y	seeddress_y	2	0	0.5	0	0	0	0	0	0	0	0	0	0	0	0	0	2.5	3337	33	159.3	1.8	6.6	0.18	0.45	0.18	0.15	9.36	HIGH_DON	NO_FUM	MED_ZEA
51	2008	SO	Ronaldinio	124	298	174	mid_early	pasture_pre	potato_ppc	inter_no	plough	min_ferti_y	seeddress_y	2	0	0	0	0	0	0	0	0	0	0	0.5	0	0	0	0	2.5	359	30	16.9	1.8	3	0.18	0.45	0.18	0.15	5.76	LOW_DON	NO_FUM	NO_ZEA
52	2008	VD	Amelior	129	298	169	early	wheat_pre	pea_ppc	inter_no	mulch	min_ferti_y	none	32.5	0.5	0	0	0	0	0	0	0	0	0	1	0	0	0	0	34	3997	32	436.8	1.8	6.3	0.18	0.45	0.18	0.15	9.06	HIGH_DON	NO_FUM	HIGH_ZEA
53	2008	LU	Amadeo	130	298	168	mid_early	pasture_pre	pasture_ppc	inter_no	plough	min_ferti_y	seeddress_y	3	0	0	0	0.5	1	0	0	1	0.5	0	0	0	0	0	0	6	2411	24	188.2	1.8	0.9	0.18	0.45	0.18	0.15	3.66	HIGH_DON	NO_FUM	MED_ZEA
54	2008	SG	Benicia	115	297	182	mid_early	potatoes_pre	barley_ppc	inter_no	plough	min_ferti_y	seeddress_y	22.5	0	0	0	0	0	0	0	0.5	0	0	0	0	0	0	0	23	6185	28	730.1	1.8	21.6	0.18	0.45	0.18	0.15	24.36	V_HIGH_DON	NO_FUM	V_HIGH_ZEA
55	2008	SH	DKC_2960	127	297	170	mid_early	wheat_pre	canola_ppc	inter_no	plough	min_ferti_y	seeddress_y	0.5	0	0	0	0.5	2.5	0.5	0	0	0	0	0	0	0	0	0	4	436	26	128.4	45	3	1.2	0.45	0.18	0.15	49.98	LOW_DON	NO_FUM	MED_ZEA
56	2008	AG	DKC_2960	129	300	171	mid_early	maize_pre	barley_ppc	inter_yes	plough	min_ferti_y	seeddress_y	2.5	0	0	0	0	0	0.5	0	0	1	0	0	0	0	0	0	4	909	28	277.3	1.8	3	0.18	0.45	0.18	0.15	5.76	MED_DON	NO_FUM	HIGH_ZEA
57	2008	VD	Ronaldinio_Severo	129	296	167	mid_early	wheat_pre	sugarbeet_ppc	inter_no	plough	min_ferti_y	seeddress_y	1.5	0	0	0	0	0	0	0	0	0	0	0	0	0	0	0	1.5	1150	38	45.1	6	0.9	0.18	0.45	0.18	0.15	7.86	MED_DON	NO_FUM	NO_ZEA
59	2008	AG	Baxxita_DKC_2960	116	300	184	early	sugarbeet	wheat_ppc	inter_no	mulch	min_ferti_y	seeddress_y	2	0	0	0	0	0	0	0	0	0.5	0	0	0	0	0	0	2.5	532	27	42	6	0.9	0.18	0.45	0.18	0.15	7.86	LOW_DON	NO_FUM	NO_ZEA
60	2008	AG	Coxximo_DKC_2960	133	300	167	mid_early	pasture_pre	barley_ppc	inter_no	plough	min_ferti_y	seeddress_no	1	0.5	0.5	0	0	0.5	0	0	0.5	0.5	0	0	0	0	0	0	3.5	1587	24	72.7	1.8	12.9	0.18	0.45	0.18	0.15	15.66	MED_DON	NO_FUM	LOW_ZEA
61	2008	TG	Atendo	137	300	163	late	wheat_pre	canola_ppc	inter_no	plough	min_ferti_y	seeddress_y	0	0	1.5	0	0	2.5	0	0	0	0	0	0	0	0	0	0	4	285	24	29.8	1.8	0.9	0.18	0.45	0.18	0.15	3.66	LOW_DON	NO_FUM	NO_ZEA
62	2008	JU	DKC_3420	123	301	178	late	sugarbeet	wheat_ppc	inter_no	mulch	min_ferti_noo	none	1.5	0	0	0	0	0	0	0	0	0	0	0	0	0	0	0	1.5	592	21	45.5	1.8	3	0.18	0.45	0.18	0.15	5.76	LOW_DON	NO_FUM	NO_ZEA
63	2008	LU	DKC_3420	128	299	171	late	barley_pre	wheat_ppc	inter_no	plough	min_ferti_noo	seeddress_y	7.5	1	0	0	0	0.5	0	0	0.5	1	0	1	0	0	0	0	11.5	2298	23	325.5	1.8	8.7	0.18	0.45	0.18	0.15	11.46	HIGH_DON	NO_FUM	HIGH_ZEA
64	2008	AG	Amadeo	130	300	170	mid_early	wheat_pre	maize_ppc	inter_no	plough	min_ferti_y	seeddress_y	0	0	0	0	0	0	0	0	0	0	0	0	0	0	0	0	0	4506	43	257.3	1.8	0.9	0.18	0.45	0.18	3.6	7.11	HIGH_DON	NO_FUM	HIGH_ZEA
65	2008	ZH	DKC_3420	134	307	173	late	barley_pre	wheat_ppc	inter_yes	plough	min_ferti_y	seeddress_y	22.5	3	0	0.5	1.5	1.5	0	0	1	0	0	0.5	0	0	0	0	30.5	29667	164	1810.8	1.8	37.5	0.18	0.45	0.18	0.15	40.26	V_HIGH_DON	NO_FUM	V_HIGH_ZEA
66	2008	SH	DKC_3420	112	309	197	late	wheat_pre	maize_ppc	inter_no	mulch	min_ferti_noo	seeddress_no	4.5	0	0	0	0	0	0	0	0	0	0	0	0	0	0	0	4.5	1952	29	29.4	1.8	0.9	0.18	0.45	0.18	0.15	3.66	MED_DON	NO_FUM	NO_ZEA
67	2008	NE	Anjou_217	124	307	183	early	maize_pre	maize_ppc	inter_no	plough	min_ferti_y	seeddress_y	1.5	0	0	0	1	1.5	1.5	0	0	0.5	0	0	0	0	0	0	6	346	25	11.9	33	0.9	1.2	0.45	0.18	0.15	35.88	LOW_DON	NO_FUM	NO_ZEA
68	2008	VD	Pioneer_PR39F58	126	309	183	late	pasture_pre	wheat_ppc	inter_no	plough	min_ferti_y	seeddress_no	8.5	0	0	15.5	1	3	1	0	1.5	1	0	1	0	0	0	0	32.5	7927	1033	1398.6	1.8	61.5	1.2	0.45	112.37	0.15	177.47	V_HIGH_DON	LOW_FUM	V_HIGH_ZEA
69	2008	NE	Amadeo	127	309	182	mid_early	maize_pre	pasture_ppc	inter_no	mulch	min_ferti_noo	seeddress_no	1	0	1	0	0	1	0.5	0	0	0	0	0	0	0	0	0	3.5	118	25	28.5	1.8	0.9	0.18	0.45	0.18	0.15	3.66	NO_DON	NO_FUM	NO_ZEA
70	2008	VD	DKC_3420	117	307	190	late	wheat_pre	canola_ppc	inter_no	plough	min_ferti_y	seeddress_y	9.5	0.5	0	0	0.5	0	0	0	0.5	0	0	0.5	0	0	0	0	11.5	1041	23	55.4	6	3	1.2	0.45	0.18	0.15	10.98	MED_DON	NO_FUM	LOW_ZEA
71	2008	LU	Birko	136	307	171	early	wheat_pre	pasture_ppc	inter_no	mulch	min_ferti_y	seeddress_y	21	0.5	0	0	0	0	0.5	0	1	0.5	0	0.5	0	0	0	0	24	1324	24	15.9	1.8	0.9	0.18	0.45	0.18	0.15	3.66	MED_DON	NO_FUM	NO_ZEA
72	2008	BE	Amadeo	131	307	176	mid_early	barley_pre	sugarbeet_ppc	inter_yes	mulch	min_ferti_y	none	4.5	1	0	0	0.5	0.5	0.5	0	0	1	0	1.5	0	0	0	0	9.5	2826	27	226.2	1.8	3	1.8	0.45	0.18	0.15	7.38	HIGH_DON	NO_FUM	MED_ZEA
73	2008	SG	DK_287	130	309	179	late	wheat_pre	potato_ppc	inter_no	mulch	min_ferti_noo	seeddress_y	4	6	0.5	0.5	0	0	0	0	0.5	0.5	0	0.5	0	0	0	0	12.5	1532	24	183.3	42	0.9	0.18	0.45	0.18	0.15	43.86	MED_DON	NO_FUM	MED_ZEA
74	2008	ZG	DKC_3420	127	309	182	late	maize_pre	pasture_ppc	inter_no	plough	min_ferti_y	seeddress_y	6.5	0	0	0	0	0.5	0	0	0	0	0	0	0	0	0	0	7	3377	26	135.3	1.8	9	0.18	0.45	0.18	0.15	11.76	HIGH_DON	NO_FUM	MED_ZEA
75	2008	SH	DK	120	313	193	none_mat_class	sugarbeet	wheat_ppc	inter_no	mulch	min_ferti_y	seeddress_y	3.5	1	0	0	0	0.5	0	0	0	0	0	0	0	0	0	0	5	2841	78	43.4	31.8	7.2	0.18	0.45	0.18	0.15	39.96	HIGH_DON	NO_FUM	NO_ZEA
76	2008	SO	ES_Progress	134	309	175	early	pasture_pre	barley_ppc	inter_yes	plough	min_ferti_noo	seeddress_y	14	3	1	0	0	0	0	0	0	0.5	0	0	0	0	0	0	18.5	4727	76	73.1	6	7.2	0.6	0.45	0.18	0.15	14.58	HIGH_DON	NO_FUM	LOW_ZEA
77	2008	NE	LG_3211	133	309	176	mid_early	maize_pre	maize_ppc	inter_no	plough	min_ferti_y	seeddress_y	8.5	2.5	0.5	0	0.5	1	0	0	1	0.5	0	0.5	0	0	0	0	15	3502	83	51.8	1.8	15.3	0.18	0.45	0.18	5.04	22.95	HIGH_DON	NO_FUM	LOW_ZEA
78	2008	LU	Ciclixx	128	311	183	mid_early	wheat_pre	pasture_ppc	inter_no	plough	min_ferti_y	seeddress_no	4.5	0.5	0	14.5	5	20	0.5	0	1	1	0	0	0	0.5	0	0	47.5	6570	83	412.3	34.5	7.8	0.18	0.45	0.18	0.15	43.26	V_HIGH_DON	NO_FUM	HIGH_ZEA
80	2008	VD	LG_32.12	133	311	178	early	barley_pre	wheat_ppc	inter_no	plough	min_ferti_y	seeddress_y	12	1	0.5	3.5	5.5	2.5	0	0	2	1.5	0	0	0	0	0	0	28.5	5487	86	317.8	1.8	3	1.2	0.45	0.18	5.49	12.12	V_HIGH_DON	NO_FUM	HIGH_ZEA
81	2008	JU	Birko	120	308	188	early	potatoes_pre	potato_ppc	inter_no	plough	min_ferti_y	seeddress_no	3.5	0	0.5	0	0	0	1	0	0	0	0	0	0	0	0	0	5	138	68	20	33.3	10.8	0.18	0.45	0.18	0.15	45.06	NO_DON	NO_FUM	NO_ZEA
82	2008	AG	Delitop_Schorti_Casseien	129	314	185	early	wheat_pre	canola_ppc	inter_no	plough	min_ferti_y	seeddress_y	21	0	0	0	0	0.5	0.5	0	0.5	0	0	0	0	0.5	0	0	23	7324	79	375.9	1.8	16.2	0.18	0.45	0.18	0.15	18.96	V_HIGH_DON	NO_FUM	HIGH_ZEA
83	2008	AG	DKC_3420	126	314	188	late	canola_pre	barley_ppc	inter_no	plough	min_ferti_y	seeddress_no	4	0.5	0	0	0	0	0	0	0	0.5	0	0	0	0	0	0	5	3357	77	59.3	1.8	19.8	0.18	0.45	0.18	0.15	22.56	HIGH_DON	NO_FUM	LOW_ZEA
84	2008	NE	Amadeo	125	314	189	mid_early	maize_pre	wheat_ppc	inter_no	plough	min_ferti_y	seeddress_y	7.5	0.5	0	0.5	0.5	0	0	0	1	0.5	0	0	0	0	0	0	10.5	680	76	48.5	1.8	3	0.18	0.45	0.18	0.15	5.76	LOW_DON	NO_FUM	NO_ZEA
85	2008	ZH	Stuard	127	311	184	early	pasture_pre	pasture_ppc	inter_no	mulch	min_ferti_noo	seeddress_y	18.5	0	0	0	0	0	0.5	0	0	0	0	0	0	0	0	0	19	1623	80	24.7	17.7	3	0.18	0.45	0.18	0.15	21.66	MED_DON	NO_FUM	NO_ZEA
86	2008	ZH	DKC_3420	123	311	188	late	sugarbeet	canola_ppc	inter_no	mulch	min_ferti_y	seeddress_y	12.5	0	0	0	0.5	0	0	0	0	0	0	0.5	0	0	0	0	13.5	3130	81	126.6	1.8	3	0.6	0.45	0.18	0.15	6.18	HIGH_DON	NO_FUM	MED_ZEA
87	2008	VS	Stuard	135	315	180	early	wheat_pre	canola_ppc	inter_yes	plough	min_ferti_y	seeddress_y	4.5	3	10	0.5	4	0	1	0	2	1	0	2	0	0.5	0	0	29	2220	814	41.4	1.8	11.4	7.5	0.45	0.18	39.3	60.63	HIGH_DON	LOW_FUM	NO_ZEA
88	2008	VD	Kuxxar_DKC_3420	128	324	196	late	wheat_pre	canola_ppc	inter_no	plough	min_ferti_y	seeddress_y	18	0	0	0	0.5	0	0	0	0	0.5	0	0	0	0	0	0	19	5393	80	84.7	6	17.4	0.18	0.45	0.18	0.15	24.36	V_HIGH_DON	NO_FUM	LOW_ZEA
90	2008	SG	DKC_3420	135	324	189	late	barley_pre	wheat_ppc	inter_yes	mulch	min_ferti_y	seeddress_y	20.5	0.5	0	0	0	0	0.5	0	0	0	0	0.5	0.5	0	0	0	22.5	5894	79	155.6	1.8	7.8	1.5	0.45	0.18	0.15	11.88	V_HIGH_DON	NO_FUM	MED_ZEA
91	2008	SG	Marcello	135	324	189	late	barley_pre	wheat_ppc	inter_yes	mulch	min_ferti_y	seeddress_y	20	0.5	0	0	0	0	0	0	0	0	0	0	0	0	0	0	20.5	13965	83	792.3	67.5	21.3	0.18	0.45	0.18	0.15	89.76	V_HIGH_DON	NO_FUM	V_HIGH_ZEA
92	2008	SG	Aviator	135	324	189	early	barley_pre	wheat_ppc	inter_yes	mulch	min_ferti_y	seeddress_y	33.5	0	0	0	0	0	0	0	0	0	0	0	0	0	0	0	33.5	32519	93	1144.9	6	342	0.18	0.45	0.18	2.93	351.74	V_HIGH_DON	NO_FUM	V_HIGH_ZEA
93	2008	VD	Birko	129	307	178	early	maize_pre	wheat_ppc	inter_no	plough	min_ferti_noo	seeddress_y	3.5	0	0	0	0.5	0	4	0.5	0.5	0	0	0	0.5	0	0	0	9.5	3086	225	82.4	6	15.3	3.9	0.45	0.18	4.77	30.6	HIGH_DON	LOW_FUM	LOW_ZEA
94	2008	BE	Coxximo	147	330	183	mid_early	barley_pre	wheat_ppc	inter_no	mulch	min_ferti_noo	seeddress_y	10.5	0	0	0	0	0	1	0	2	0	0	0	0	0	0	0	13.5	3175	79	139.9	1.8	16.8	0.18	0.45	0.18	1.66	21.07	HIGH_DON	NO_FUM	MED_ZEA
95	2009	SO	Benicia_DKC	115	272	157	mid_early	wheat_pre	canola_ppc	inter_no	plough	min_ferti_noo	seeddress_no	1	0	0	0	0.5	0	0	0	0	0	0	0	0	0	0	0	1.5	42	42.5	30.1	57.9	0.9	0.18	0.45	0.18	0.5	60.11	NO_DON	NO_FUM	NO_ZEA
96	2009	SH	Constantino	134	272	138	early	barley_pre	wheat_ppc	inter_yes	plough	min_ferti_y	seeddress_no	1	0	0	5	3	32.5	1.5	0	2	0	0	0	0	3.5	0	0	48.5	198	39	69.3	6	0.9	4.5	8.85	32.33	0.15	52.73	NO_DON	NO_FUM	LOW_ZEA
97	2009	ZG	LG_3220_DKC_2960	122	272	150	mid_early	wheat_pre	maize_ppc	inter_yes	plough	min_ferti_y	seeddress_y	1.5	0	0	2	5.5	5	0.5	0	0	0.5	0	0.5	0	0.5	0	0	16	226.5	40	68.7	37.8	3	3	0.45	0.6	0.15	45	LOW_DON	NO_FUM	LOW_ZEA
98	2009	SO	Coxximo	113	273	160	mid_early	barley_pre	wheat_ppc	inter_yes	plough	min_ferti_noo	none	0.5	0	0	0	1	11.5	4	0	0	0.5	0	0	0.5	0	0	0	18	243	42	498.8	1.8	0.9	0.6	1.5	0.18	0.15	5.13	LOW_DON	NO_FUM	HIGH_ZEA
99	2009	VD	DKC_3420	101	273	172	late	wheat_pre	maize_ppc	inter_no	plough	min_ferti_noo	seeddress_y	0	0	0	0.5	0	0	0	0	0	0	0	0	0	0	0	0	0.5	51	50	28	1.8	0.9	0.18	0.45	0.18	0.15	3.66	NO_DON	NO_FUM	NO_ZEA
101	2009	LU	LG_32.12	122	274	152	early	barley_pre	canola_ppc	inter_no	plough	min_ferti_y	seeddress_y	5	0	2	1	0.5	2.5	1	0	1	0.5	0	0	0	0.5	0	0	14	347	48	46.7	1.8	0.9	0.18	1.5	0.18	0.15	4.71	LOW_DON	NO_FUM	NO_ZEA
102	2009	AG	Amadeo	105	275	170	mid_early	wheat_pre	sugarbeet_ppc	inter_yes	mulch	min_ferti_y	seeddress_y	7.5	3.5	0.5	1	3.5	22.5	1.5	0	2.5	0.5	0	0	0	2	0.5	0	45.5	1417	39	38	1.8	12	2.7	0.45	0.18	0.15	17.28	MED_DON	NO_FUM	NO_ZEA
103	2009	SO	Ricardinio	118	275	157	mid_early	canola_pre	wheat_ppc	inter_yes	plough	min_ferti_y	seeddress_y	4	0	0.5	0.5	0.5	0.5	0	0	3	2.5	0	0	0.5	0.5	0.5	0	13	320	52	52.4	88.5	0.9	0.18	0.45	0.18	0.15	90.36	LOW_DON	NO_FUM	LOW_ZEA
104	2009	LU	DKC_3420	101	278	177	late	barley_pre	wheat_ppc	inter_no	mulch	min_ferti_noo	seeddress_y	4	0	0	0.5	0	0	0	0	0	0.5	0	0	0	0	0	0	5	187	44	42.4	55.8	3	0.18	0.45	0.18	7.5	67.11	NO_DON	NO_FUM	NO_ZEA
105	2009	ZH	Delitop	105	278	173	early	sugarbeet	barley_ppc	inter_no	plough	min_ferti_y	seeddress_y	1.5	0	0	0	0.5	1	1	0	0	0	0	0	0	1.5	0	0	5.5	149	35	48.1	57.9	3	0.18	13.23	0.18	0.15	74.64	NO_DON	NO_FUM	NO_ZEA
106	2009	LU	Coxximo	115	278	163	mid_early	wheat_pre	pasture_ppc	inter_no	plough	min_ferti_y	seeddress_no	0	0	0	4	3.5	5	1	0	0	0.5	0	0	0	1	0	0	15	149	34	44.9	30.6	3	4.5	1.5	0.18	8.7	48.48	NO_DON	NO_FUM	NO_ZEA
107	2009	AG	Baxxita_DKC_2960	114	280	166	early	canola_pre	wheat_ppc	inter_yes	mulch	min_ferti_noo	seeddress_y	5.5	0	0	2.5	2	8	1.5	0.5	0	0	0	0	0	1.5	0	0	21.5	515	79	43	59.7	3	1.5	0.45	0.18	0.15	64.98	LOW_DON	NO_FUM	NO_ZEA
108	2009	VD	Ronaldinio	115	279	164	late	wheat_pre	canola_ppc	inter_no	plough	min_ferti_noo	none	1.5	0	0	6	8.5	3.5	1.5	0	0.5	1.5	0	0	0	3.5	0	0	26.5	187	107	33.9	6	3	0.18	0.45	0.18	7.2	17.01	NO_DON	NO_FUM	NO_ZEA
109	2009	VD	Delitop	114	275	161	early	barley_pre	wheat_ppc	inter_no	mulch	min_ferti_noo	seeddress_y	9	0	0.5	0.5	0	0.5	1	0	0	0	0	0	0	0	0	0	11.5	584	76	38.8	1.8	10.2	0.18	0.45	0.18	0.15	12.96	LOW_DON	NO_FUM	NO_ZEA
110	2009	ZH	DKC_3420	127	281	154	late	barley_pre	wheat_ppc	inter_yes	plough	min_ferti_y	seeddress_y	4.5	0.5	0.5	38.5	11	3.5	0.5	0	1	1	0	0	0	1	0	0	62	473	84	36	1.8	19.8	7.8	0.45	39.44	0.15	69.44	LOW_DON	NO_FUM	NO_ZEA
111	2009	VD	Fabregas	105	271	166	early	wheat_pre	pasture_ppc	inter_no	plough	min_ferti_noo	none	3	0	0.5	0	0	1.5	3	0	0	0	0	0	0	0.5	0	0	8.5	51	76	34.5	1.8	0.9	1.5	0.45	0.18	58.2	63.03	NO_DON	NO_FUM	NO_ZEA
112	2009	TI	Benicia	123	270	147	mid_early	soya_pre	maize_ppc	inter_no	plough	min_ferti_noo	none	0	0	0	16	0	6.5	0	0	0	0	0	0	0	0.5	0	0	23	203	1941.5	67.5	1.8	0.9	2.4	33.9	25.29	0.15	64.44	NO_DON	LOW_FUM	LOW_ZEA
113	2009	SO	Delitop	113	277	164	early	sunfl_pre	wheat_ppc	inter_yes	plough	min_ferti_y	seeddress_y	7	0.5	0	0	0	0	0	0	0.5	0	0	0	0	0	0	0	8	214	73.5	58	37.8	8.7	0.18	3.09	0.18	0.15	50.1	NO_DON	NO_FUM	LOW_ZEA
114	2009	VD	PR38A79	111	278	167	late	pasture_pre	canola_ppc	inter_no	plough	min_ferti_y	none	0.5	0	0.5	0.5	1	0.5	0.5	0	0	1	0	0	0.5	0	0	0	5	408	79	85.7	68.1	3	231	0.45	0.18	0.15	302.88	LOW_DON	NO_FUM	LOW_ZEA
115	2009	NE	Coxximo	114	273	159	mid_early	wheat_pre	pea_ppc	inter_no	plough	min_ferti_y	seeddress_y	2	0	0	3	2	0.5	6.5	0	0	0.5	0	0	0	1	0	0	15.5	13	78	40.5	20.1	0.9	0.18	0.45	0.18	0.15	21.96	NO_DON	NO_FUM	NO_ZEA
116	2009	LU	ES_Progress_MoB3	131	280	149	early	wheat_pre	maize_ppc	inter_no	mulch	min_ferti_y	seeddress_y	27.5	0	0	0	0	0.5	0	0	2.5	0	0	0	0	0	0	0	30.5	862	51	16.6	1.8	27	5.4	0.45	0.18	0.15	34.98	LOW_DON	NO_FUM	NO_ZEA
117	2009	VD	LG_32.12	137	275	138	early	barley_pre	wheat_ppc	inter_no	plough	min_ferti_y	seeddress_y	5.5	0.5	2.5	26.5	38	5	1	0	1	4	0	0	0	0	0	0	84	1200	1169.7	141.1	68.1	8.1	93	7.68	82.42	0.15	259.45	MED_DON	LOW_FUM	MED_ZEA
118	2009	NE	Coxximo	114	273	159	mid_early	wheat_pre	canola_ppc	inter_no	plough	min_ferti_y	seeddress_y	4	0	0	4	6.5	0	4.5	0.5	1.5	2	0	0	0	1.5	0	0.5	25	69	54	15.7	1.8	0.9	11.1	1.5	0.18	7.92	23.4	NO_DON	NO_FUM	NO_ZEA
119	2009	VD	Ricardinio	123	278	155	mid_early	wheat_pre	canola_ppc	inter_no	mulch	min_ferti_noo	none	23.5	4	2	7.5	3.5	0.5	11.5	0.5	2	3.5	0	1.5	0	0	0	0	60	1499	44	52.6	58.2	34.2	36.6	0.45	14.09	24.9	168.44	MED_DON	NO_FUM	LOW_ZEA
120	2009	VD	DKC_2960	118	289	171	mid_early	wheat_pre	potato_ppc	inter_yes	plough	min_ferti_y	none	4.5	0	1.5	1	0.5	3.5	6.5	0.5	2	1	0	0	0	0	0	0	21	464	47	39.2	42.9	113.7	1.2	0.45	0.18	0.15	158.58	LOW_DON	NO_FUM	NO_ZEA
121	2009	SG	PR39F58	129	289	160	late	barley_pre	maize_ppc	inter_yes	plough	min_ferti_noo	seeddress_y	3.5	1	0	4.5	0.5	2.5	0	0	0.5	0.5	0	0.5	0	0	0	0	13.5	1606	50	26.1	58.2	0.9	2.1	0.45	0.18	0.15	61.98	MED_DON	NO_FUM	NO_ZEA
122	2009	TG	LG_32.20	112	290	178	mid_early	pasture_pre	barley_ppc	inter_yes	plough	min_ferti_y	seeddress_y	4	0	1	6	6.5	3	9	0	0.5	1.5	0	0	0	0.5	0	0	32	262	61	12.3	41.4	3	14.4	0.45	0.18	10.05	69.48	LOW_DON	NO_FUM	NO_ZEA
123	2009	LU	Amadeo	129	289	160	mid_early	pasture_pre	pasture_ppc	inter_no	plough	min_ferti_y	seeddress_y	3	0	0	1	0.5	0.5	0	0	1	0.5	0	0	0	0	0	0	6.5	513	56	19.8	1.8	11.4	0.6	0.45	0.18	0.15	14.58	LOW_DON	NO_FUM	NO_ZEA
124	2009	AG	Stuard	133	289	156	early	barley_pre	wheat_ppc	inter_no	plough	min_ferti_y	seeddress_y	1.5	2.5	0.5	10	1.5	3.5	0	0	0.5	1	0	0	0	2	0	0	23	343	40	14.8	1.8	0.9	1.8	0.45	0.18	19.08	24.21	LOW_DON	NO_FUM	NO_ZEA
125	2009	VD	DKC_3420	114	290	176	late	wheat_pre	canola_ppc	inter_no	plough	min_ferti_y	seeddress_y	6.5	0	0	0	0	0.5	0.5	0	1	0	0	0	0	0	0	0.5	9	1150	125	11.8	1.8	3	4.5	26.7	0.18	0.15	36.33	MED_DON	NO_FUM	NO_ZEA
126	2009	NE	Ronaldinio	118	289	171	late	wheat_pre	maize_ppc	inter_no	plough	min_ferti_y	seeddress_y	1.5	0	0	0	0.5	1.5	0.5	0	0.5	0.5	0	0	0	0	0	0	5	133	98	23.9	6	0.9	7.5	0.45	0.18	0.15	15.18	NO_DON	NO_FUM	NO_ZEA
127	2009	BE	Amadeo	121	291	170	mid_early	barley_pre	wheat_ppc	inter_no	plough	min_ferti_noo	seeddress_no	3	0	0	0	0	1.5	0	0	0	0	0	0	0	0.5	0	0	5	1146	82	87.2	1.8	18.6	0.6	0.45	0.18	4.2	25.83	MED_DON	NO_FUM	LOW_ZEA
128	2009	TI	Cecilia	131	289	158	late	pasture_pre	barley_ppc	inter_no	plough	min_ferti_y	seeddress_y	5	2	0	11.5	17	6	0	0	0	1	0	0	0	0.5	0	1	44	1029	11952.5	48.1	32.1	3	47.4	15.03	0.18	0.15	97.86	MED_DON	MED_FUM	NO_ZEA
129	2009	AG	ES_Progress	127	290	163	early	barley_pre	wheat_ppc	inter_yes	plough	min_ferti_y	seeddress_y	1	0	0	0	0.5	0	0	0	0	0	0	0	0	0	0	0	1.5	352	80	24.1	79.5	6	0.18	0.45	0.18	5.16	91.47	LOW_DON	NO_FUM	NO_ZEA
130	2009	VD	DKC_3420_ES_Progress_Peroxx_Marcello	120	293	173	late	wheat_pre	canola_ppc	inter_no	plough	min_ferti_y	seeddress_y	7	0.5	0	0.5	1	3	0	0	0	0.5	0	0.5	0	1	0	0	14	1119	1850	20.4	81.9	6.3	7.8	11.73	0.18	0.15	108.06	MED_DON	LOW_FUM	NO_ZEA
131	2009	SH	LG_32.12	145	294	149	early	wheat_pre	sugarbeet_ppc	inter_yes	mulch	min_ferti_noo	seeddress_no	1.5	0	1	0	0	0	0	0	0	0.5	0	0	0	0	0	0	3	297	68	16.4	76.2	0.9	0.18	0.45	0.18	0.15	78.06	LOW_DON	NO_FUM	NO_ZEA
132	2009	LU	DKC_3420	112	287	175	late	maize_pre	pasture_ppc	inter_no	plough	min_ferti_y	seeddress_y	0	0	0	0	0	0	0	0	0	0	0	0	0	0	0	0	0	159	59	25.8	62.4	0.9	0.18	0.45	0.18	0.15	64.26	NO_DON	NO_FUM	NO_ZEA
133	2009	SH	DKC_2960	114	294	180	mid_early	sugarbeet	wheat_ppc	inter_no	mulch	min_ferti_y	seeddress_y	3	0	0.5	0	0	2.5	1.5	0	0	0	0	0	0.5	0	0	0	8	421	57	36.5	53.4	0.9	2.4	1.5	0.18	0.15	58.53	LOW_DON	NO_FUM	NO_ZEA
135	2009	LU	Birko	132	294	162	early	wheat_pre	canola_ppc	inter_no	mulch	min_ferti_y	seeddress_y	2.5	1	0	2	3.5	17	3.5	0.5	0.5	0	0	0	0.5	2	0	0	33	3409	68	275	22.8	282	26.7	11.94	0.18	10.92	354.54	HIGH_DON	NO_FUM	HIGH_ZEA
136	2009	TG	LG_32.20	108	287	179	mid_early	barley_pre	sunfl_ppc	inter_yes	plough	min_ferti_noo	seeddress_no	3	0	0	0.5	0	0	0	0	0	0	0	0	0	0	0	0	3.5	105	46	20.6	117	3	0.18	10.26	0.18	1.42	132.04	NO_DON	NO_FUM	NO_ZEA
137	2009	NE	Delitop_Fabregas	124	293	169	early	maize_pre	maize_ppc	inter_no	plough	min_ferti_noo	seeddress_y	2	0	0.5	1	0	0	0.5	0	0	0	0	0	0.5	0	0	0	4.5	181	47	32.3	1.8	3	0.18	0.45	0.18	0.15	5.76	NO_DON	NO_FUM	NO_ZEA
138	2009	VD	Fabregas	114	295	181	early	wheat_pre	canola_ppc	inter_no	mulch	min_ferti_y	seeddress_y	3	0.5	0	1.5	2	3.5	0	0	0	0	0	0	1	0	0	0	11.5	540	50	40.7	1.8	13.5	0.18	0.45	0.18	3.12	19.23	LOW_DON	NO_FUM	NO_ZEA
140	2009	BE	Ricardinio	114	294	180	mid_early	sugarbeet	pasture_ppc	inter_no	mulch	min_ferti_y	seeddress_y	0.5	0	0	0	0	0	0	0	0	0	0	0	0	0	0	0	0.5	107	57	21.1	1.8	0.9	0.18	0.45	0.18	2.04	5.55	NO_DON	NO_FUM	NO_ZEA
142	2009	LU	Delitop	115	294	179	early	barley_pre	wheat_ppc	inter_no	mulch	min_ferti_y	seeddress_y	4.5	0	0	1	0.5	1	0.5	0	0.5	0	0	0	0	0	0	0	8	399	51	28.4	1.8	3	0.18	0.45	0.18	0.15	5.76	LOW_DON	NO_FUM	NO_ZEA
144	2009	AG	LG_32.12	143	294	151	early	pasture_pre	barley_ppc	inter_no	plough	min_ferti_y	seeddress_y	3.5	2	2	1	0.5	6.5	0	0	1	0.5	0	0	1.5	1	0	0	19.5	2430	56	302.3	1.8	12	1.2	0.45	0.18	0.15	15.78	HIGH_DON	NO_FUM	HIGH_ZEA
145	2009	ZH	Ricardinio	134	299	165	mid_early	wheat_pre	potato_ppc	inter_yes	plough	min_ferti_noo	seeddress_y	4	1.5	2	1.5	0	9.5	2	0	1	0.5	0	0	2.5	0.5	0	0	25	1708	56	65.3	79.8	3	0.18	16.83	0.18	0.15	100.14	MED_DON	NO_FUM	LOW_ZEA
146	2009	FR	LG_3220_Marva	132	293	161	mid_early	barley_pre	wheat_ppc	inter_no	plough	min_ferti_y	none	1.5	0	0.5	9	5.5	5	2.5	0	0.5	2.5	0	0	0.5	6.5	0	0.5	34.5	118	80	18.5	27	0.9	52.8	9.75	131.59	3.75	225.79	NO_DON	NO_FUM	NO_ZEA
148	2009	LU	Benicia	127	300	173	mid_early	maize_pre	wheat_ppc	inter_no	mulch	min_ferti_y	seeddress_y	4.5	0	0	9	1.5	1	0	0	0	1	0	0	0	0	0	0	17	1458	42	57.4	53.1	16.2	4.5	0.45	11.35	10.98	96.58	MED_DON	NO_FUM	LOW_ZEA
149	2009	SG	Delitop	106	304	198	early	wheat_pre	canola_ppc	inter_no	plough	min_ferti_y	seeddress_y	2.5	0	1	0.5	1	2	1	0	0	0	0	0	0	0	0	0	8	533	43	61.4	43.5	3	5.7	0.45	0.18	0.15	52.98	LOW_DON	NO_FUM	LOW_ZEA
150	2009	SO	Fabregas	157	303	146	early	pasture_pre	wheat_ppc	inter_no	plough	min_ferti_noo	seeddress_y	1.5	0	0	1.5	0	1.5	0	0	0	0.5	0	0	0	0.5	0	0	5.5	141	39	15.9	1.8	0.9	0.18	154.8	0.18	0.15	158.01	NO_DON	NO_FUM	NO_ZEA
151	2009	TG	Delitop	112	301	189	early	pasture_pre	pasture_ppc	inter_no	plough	min_ferti_y	seeddress_y	2	1.5	0.5	0	0.5	0	1.5	0	0	0	0	0	0.5	0	0	0	6.5	401	41	167.4	60	8.1	1.2	0.45	0.18	5.91	75.84	LOW_DON	NO_FUM	MED_ZEA
152	2009	VD	Pteroxx	104	295	191	mid_early	barley_pre	wheat_ppc	inter_yes	mulch	min_ferti_y	none	0.5	0	0	0	0	0	1	0	0	0	0	0	0	0	0	0	1.5	104	142	27.1	1.8	3	0.18	0.45	184.73	0.15	190.31	NO_DON	NO_FUM	NO_ZEA
153	2009	LU	Amadeo	107	280	173	mid_early	wheat_pre	potato_ppc	inter_no	plough	min_ferti_y	none	0.5	0	0	0	0	0.5	0.5	0	0	0	0	0	0	0	0	0	1.5	80	55	14.8	1.8	0.9	2.4	0.45	0.18	0.15	5.88	NO_DON	NO_FUM	NO_ZEA
154	2009	ZH	LG_32.20	136	302	166	mid_early	wheat_pre	canola_ppc	inter_no	plough	min_ferti_y	seeddress_y	3.5	0	0	0.5	1	2.5	2	0	1	0	0	0	0	0	0	0	10.5	1157	54	185.3	1.8	48.6	2.4	0.45	0.18	5.55	58.98	MED_DON	NO_FUM	MED_ZEA
155	2009	TG	Delitop	135	294	159	early	wheat_pre	wheat_ppc	inter_no	mulch	min_ferti_y	seeddress_y	3	0.5	0.5	15	1.5	8.5	0	0	0	0	0	0	1	0.5	0	0	30.5	9666.5	46	5653.4	52.8	348	5.1	15.51	0.18	4.02	425.61	V_HIGH_DON	NO_FUM	V_HIGH_ZEA
156	2009	TI	PR39F58	139	301	162	late	pasture_pre	pasture_ppc	inter_no	plough	min_ferti_y	seeddress_no	4.5	0	0	8	1	1	0	0	0.5	0	0	0	0	0	0	0	15	139	461.5	21.6	1.8	0.9	6	0.45	0.18	0.15	9.48	NO_DON	LOW_FUM	NO_ZEA
157	2009	BE	LG_32.12	114	293	179	early	barley_pre	wheat_ppc	inter_yes	plough	min_ferti_y	seeddress_y	4	0	0	0	0	0	0.5	0	0	0	0	0	0	0	0	0	4.5	81	44	13.7	43.2	0.9	0.18	0.45	0.18	2.83	47.74	NO_DON	NO_FUM	NO_ZEA
159	2009	VD	LG_32.20	122	295	173	mid_early	wheat_pre	canola_ppc	inter_no	plough	min_ferti_y	seeddress_y	6	0	0	3.5	0	0	2	0	0.5	0	0	0	0	0	0	0	12	326	278	40.9	53.4	3	3.3	0.45	46.46	7.2	113.81	LOW_DON	LOW_FUM	NO_ZEA
160	2009	VD	Delitop	114	278	164	early	sunfl_pre	wheat_ppc	inter_no	plough	min_ferti_noo	seeddress_no	1	0	0	0.5	0	1	0.5	0	0	0	0	0	0	0	0	0	3	79	56	38.6	79.5	0.9	1.2	0.45	0.18	0.15	82.38	NO_DON	NO_FUM	NO_ZEA
161	2009	VD	Delitop	114	278	164	early	wheat_pre	potato_ppc	inter_no	plough	min_ferti_noo	seeddress_no	7.5	0	0.5	0	0	0	1	0	0.5	0	0	0	0	1	0	0	10.5	108	43	40.4	1.8	0.9	0.18	0.45	0.18	0.15	3.66	NO_DON	NO_FUM	NO_ZEA
162	2009	SH	DKC_2960	114	278	164	mid_early	wheat_pre	sugarbeet_ppc	inter_no	plough	min_ferti_noo	seeddress_y	5	0	0	0.5	0	11	3.5	0.5	0	0	0	0	0	1	0	0	21.5	227	44	41.6	58.8	9	6.9	0.45	0.18	0.15	75.48	LOW_DON	NO_FUM	NO_ZEA
163	2009	SH	DKC_2960	112	273	161	mid_early	sugarbeet	wheat_ppc	inter_no	mulch	min_ferti_noo	seeddress_y	3	0	0	3	7	14.5	1.5	0	0	0	0	0	0.5	0	0	0	29.5	199	35	44.3	81	0.9	6.9	1.5	0.6	2.09	92.99	NO_DON	NO_FUM	NO_ZEA
164	2009	BE	LG_32.20	127	280	153	mid_early	maize_pre	sugarbeet_ppc	inter_no	plough	min_ferti_y	seeddress_y	3.5	0.5	0.5	6	4.5	4	0.5	0	3.5	1	0	0.5	0	0	0	0	24.5	181	92	34.9	1.8	0.9	1.5	0.45	0.18	0.15	4.98	NO_DON	NO_FUM	NO_ZEA
165	2009	BE	DKC_2960	121	280	159	mid_early	potatoes_pre	potato_ppc	inter_no	mulch	min_ferti_y	seeddress_y	3.5	0	0.5	11	6.5	17.5	2.5	0	1	0.5	0	0	0	1	0	0	44	833	61	54.2	78.3	9.3	1.5	1.5	0.18	0.15	90.93	LOW_DON	NO_FUM	LOW_ZEA
166	2009	JU	Benicia	125	279	154	mid_early	pasture_pre	pasture_ppc	inter_no	plough	min_ferti_y	none	2.5	0	0	56	3	4.5	2	0	0	1.5	0	0	0	1	0	0	70.5	1798	81	75.8	53.1	17.1	15	0.45	33.29	0.15	119.09	MED_DON	NO_FUM	LOW_ZEA
167	2009	JU	DKC_3420	125	279	154	late	pasture_pre	pasture_ppc	inter_no	plough	min_ferti_y	none	4	1	0.5	19	2	7	0.5	0	3	0.5	0	0	0	1.5	0.5	0	39.5	738	74	48.1	1.8	9	0.6	0.45	0.18	0.15	12.18	LOW_DON	NO_FUM	NO_ZEA
168	2009	JU	Severo	125	279	154	late	pasture_pre	pasture_ppc	inter_no	plough	min_ferti_y	none	3	0	0	45.5	6.5	5	1.5	0	0	1.5	0	0.5	1	1	0	0	65.5	1663	131	83.6	49.2	0.9	24	1.5	55.05	0.15	130.8	MED_DON	NO_FUM	LOW_ZEA
169	2009	TG	Amadeo	131	282	151	mid_early	maize_pre	wheat_ppc	inter_no	mulch	min_ferti_y	seeddress_y	2.5	1.5	0	22	32.5	14.5	0.5	0.5	0.5	8.5	0	5	0	11.5	0	0	99.5	1035	85	132.6	1.8	0.9	24	0.45	0.18	9.78	37.11	MED_DON	NO_FUM	MED_ZEA
170	2009	TG	Fabregas	120	282	162	early	barley_pre	canola_ppc	inter_yes	mulch	min_ferti_noo	seeddress_y	5	0	0	2	3	10	0.5	0	0	1	0	0.5	0	4.5	0	0	26.5	689	81	51.9	1.8	16.8	2.4	64.5	357.73	0.15	443.38	LOW_DON	NO_FUM	LOW_ZEA
171	2009	LU	Ricardinio_DK2960	129	278	149	mid_early	pasture_pre	pasture_ppc	inter_no	mulch	min_ferti_noo	seeddress_y	13.5	1	2	0.5	6.5	0	8.5	0	0.5	1.5	0	0.5	0	0.5	0	0	35	4770	60	178.9	53.7	0.9	0.18	0.45	0.18	0.5	55.91	HIGH_DON	NO_FUM	MED_ZEA
172	2009	LU	Ricardinio_DK2960	114	278	164	mid_early	sugarbeet	wheat_ppc	inter_no	plough	min_ferti_y	seeddress_y	23	2.5	0	0	1	0	6.5	0.5	5	0	0	0	0	0.5	0	0	39	1627	39	40.1	6	106.5	2.4	0.45	0.18	3.57	119.1	MED_DON	NO_FUM	NO_ZEA
173	2009	LU	LG_3220_Coxximo	104	286	182	mid_early	maize_pre	pasture_ppc	inter_no	plough	min_ferti_y	seeddress_no	2	4.5	1	1	3	11	0.5	0	3	7	0	1	0.5	2.5	0	0	37	69	44	16.4	1.8	9	0.18	1.5	0.18	0.15	12.81	NO_DON	NO_FUM	NO_ZEA
174	2009	LU	LG_3220_Coxximo	104	286	182	mid_early	maize_pre	pasture_ppc	inter_no	plough	min_ferti_y	seeddress_no	1.5	2.5	1	1.5	1	24	2	0	3.5	5	0	0.5	0	0.5	0	0	43	127	39	18	1.8	0.9	4.5	18.66	7.23	0.15	33.24	NO_DON	NO_FUM	NO_ZEA
175	2009	TG	DKC_2960	111	289	178	mid_early	canola_pre	wheat_ppc	inter_yes	plough	min_ferti_y	seeddress_y	4	0	0	6	3	14	1	0.5	0.5	1	0	0	0	0.5	0	0	30.5	112.5	59	12.6	63.6	10.8	22.8	0.45	29.27	7.05	133.97	NO_DON	NO_FUM	NO_ZEA
176	2009	TG	LG_32.20	111	289	178	mid_early	canola_pre	wheat_ppc	inter_yes	plough	min_ferti_y	seeddress_y	3.5	0.5	0.5	9	5.5	27	4	0	2	0	0	0	0.5	1.5	0	0	54	838	57	27.4	79.5	10.8	5.4	0.45	0.18	0.15	96.48	LOW_DON	NO_FUM	NO_ZEA
177	2009	TG	Ricardinio	111	289	178	mid_early	canola_pre	wheat_ppc	inter_yes	plough	min_ferti_y	seeddress_y	3	0	0.5	12.5	3.5	16	0	0	2.5	1	0	0	0	3.5	0	0	42.5	127	66	16.4	1.8	14.1	34.2	1.5	64.85	0.15	116.6	NO_DON	NO_FUM	NO_ZEA
178	2009	TG	LG_32.12	111	289	178	early	canola_pre	wheat_ppc	inter_yes	plough	min_ferti_y	seeddress_y	2.5	0	0	18	4	9.5	1	0	0.5	0	0	0	0	2.5	0	0	38	95	55	14.2	1.8	3	9.6	0.45	54.41	0.15	69.41	NO_DON	NO_FUM	NO_ZEA
179	2009	TG	DKC_3420	111	289	178	late	canola_pre	wheat_ppc	inter_yes	plough	min_ferti_y	seeddress_y	4.5	1	0.5	21	20	13	1.5	0	1.5	2.5	0	0	0	1.5	0	0	67	107	68	10.9	37.2	3	110.4	21	278.19	0.15	449.94	NO_DON	NO_FUM	NO_ZEA
181	2009	SH	PR38T76	107	289	182	late	maize_pre	wheat_ppc	inter_no	plough	min_ferti_noo	seeddress_y	3	0	0.5	2	3	32.5	0	0	0	1	0	0	1	0.5	0	0	43.5	939	81	28.7	75.9	3	3.9	0.45	0.18	0.15	83.58	MED_DON	NO_FUM	NO_ZEA
182	2009	ZG	LG_32.12	142	289	147	early	pasture_pre	pasture_ppc	inter_no	mulch	min_ferti_y	seeddress_y	3	0	0	0	1	0	0	0	0	0	0	0	0	0	0.5	1	5.5	110	108	17.4	82.5	0.9	1.8	0.45	0.18	0.15	85.98	NO_DON	NO_FUM	NO_ZEA
183	2009	ZG	Fabregas	112	289	177	mid_early	maize_pre	pasture_ppc	inter_no	plough	min_ferti_y	seeddress_no	8.5	0	0	0	0	0	0	0.5	0.5	0.5	0	0	0	0	0	0	10	512	83	26.1	6	9.3	0.6	0.45	0.18	0.15	16.68	LOW_DON	NO_FUM	NO_ZEA
184	2009	AG	LG_32.12	129	286	157	early	wheat_pre	maize_ppc	inter_yes	plough	min_ferti_y	seeddress_no	20.5	0.5	0	2	5	13	0.5	1	0.5	1	0	0	0	1	0	0	45	3518	77	106.5	38.7	15.6	6.9	1.5	0.18	2.03	64.91	HIGH_DON	NO_FUM	MED_ZEA
185	2009	AG	LG_32.12	122	293	171	early	wheat_pre	maize_ppc	inter_yes	mulch	min_ferti_y	seeddress_no	8.5	0	0	0	0.5	1.5	0.5	0	0.5	1	0	0	0	0	0	0	12.5	833	102	33.7	1.8	10.2	0.6	0.45	0.18	6.27	19.5	LOW_DON	NO_FUM	NO_ZEA
186	2009	BE	Delitop	118	294	176	early	wheat_pre	maize_ppc	inter_no	plough	min_ferti_y	seeddress_no	3.5	0	1	2.5	0.5	2	0.5	0	0	0	0	0	0	0	0	0	10	925	77	116.3	42.6	0.9	0.18	0.45	0.18	0.15	44.46	MED_DON	NO_FUM	MED_ZEA
187	2009	BE	Padrino	118	294	176	early	wheat_pre	maize_ppc	inter_no	plough	min_ferti_y	seeddress_no	2	0	0.5	0	0.5	2.5	0	0	1	0.5	0	0	1.5	0.5	0	0	9	417	64	30.6	1.8	18.3	0.18	0.45	16.89	0.15	37.77	LOW_DON	NO_FUM	NO_ZEA
188	2009	BE	Capriora	118	294	176	none_mat_class	wheat_pre	maize_ppc	inter_no	plough	min_ferti_y	seeddress_no	11.5	0	0.5	2	0	2	0	0	1.5	0.5	0	0	0.5	0	0	0	18.5	1019	61	66.4	82.5	14.7	0.18	0.45	0.18	0.15	98.16	MED_DON	NO_FUM	LOW_ZEA
189	2009	BE	Ayrro	118	294	176	early	wheat_pre	maize_ppc	inter_no	plough	min_ferti_y	seeddress_no	9.5	0	0.5	1	1	2.5	0.5	0	1	0.5	0	0	0	0	0	0	16.5	1038	60	39	1.8	3	1.2	0.45	0.18	0.15	6.78	MED_DON	NO_FUM	NO_ZEA
190	2009	BE	Fabregas	118	294	176	early	wheat_pre	maize_ppc	inter_no	plough	min_ferti_y	seeddress_no	13	1	0.5	1	2	2.5	0.5	0.5	1.5	1	0	0	3.5	0	0	0.5	26.5	1141	56	28.7	43.2	26.1	2.1	1.5	0.18	8.97	82.05	MED_DON	NO_FUM	NO_ZEA
191	2009	BE	NK_Gitago	118	294	176	early	wheat_pre	maize_ppc	inter_no	plough	min_ferti_y	seeddress_no	2.5	0.5	0	8	4.5	6.5	0.5	0	1.5	1	0	0	1	0.5	0	0	26.5	2241	57	110.8	1.8	46.5	6.3	35.7	0.18	3.78	94.26	HIGH_DON	NO_FUM	MED_ZEA
192	2009	BE	NK_Top	118	294	176	mid_early	wheat_pre	maize_ppc	inter_no	plough	min_ferti_y	seeddress_no	13.5	0.5	0.5	0.5	2	4	1.5	0	3.5	0	0	0	0	0	0	0	26	1643	50	37.9	76.5	20.4	0.18	0.45	0.18	0.15	97.86	MED_DON	NO_FUM	NO_ZEA
193	2009	BE	NK_Cassio	118	294	176	mid_early	wheat_pre	maize_ppc	inter_no	plough	min_ferti_y	seeddress_no	4	0	1	5.5	1.5	5	1	0	1	0.5	0	0	1	0.5	0.5	0	21.5	3389	47	72.1	27	39.3	0.6	0.45	0.18	0.15	67.68	HIGH_DON	NO_FUM	LOW_ZEA
194	2009	ZH	Padrino	105	290	185	early	sugarbeet	canola_ppc	inter_no	mulch	min_ferti_noo	seeddress_y	2	0.5	0	0	0	0	0	0	0	0.5	0	0	0	0	0	0	3	126	37	71.6	1.8	3	0.18	0.45	0.18	0.15	5.76	NO_DON	NO_FUM	LOW_ZEA
195	2009	ZH	Padrino	105	280	175	early	sugarbeet	canola_ppc	inter_no	mulch	min_ferti_y	none	2	0	0	0.5	0.5	2.5	0	0	0	0	0	0	1	0.5	0	0	7	189.5	37	20.3	81.9	3	3.3	1.5	0.18	2.23	92.11	NO_DON	NO_FUM	NO_ZEA
196	2009	ZH	DKC_3420	105	303	198	late	sugarbeet	wheat_ppc	inter_no	mulch	min_ferti_noo	seeddress_y	1.5	0	0	0	0	0	0	0	0.5	0	0	0	0	0	0	0	2	162	36	20.8	26.1	0.9	0.18	0.45	0.18	2.47	30.28	NO_DON	NO_FUM	NO_ZEA
197	2009	ZH	Padrino_Ravello	105	290	185	early	maize_pre	pasture_ppc	inter_no	plough	min_ferti_noo	seeddress_y	9	0	0	0	0	1	0	0	0	0.5	0	0	0	0	0	0	10.5	382	38	44.5	1.8	3	0.18	0.45	0.18	0.15	5.76	LOW_DON	NO_FUM	NO_ZEA
198	2009	AG	LG_3240	121	303	182	mid_early	maize_pre	canola_ppc	inter_no	plough	min_ferti_y	none	4	0.5	0	0	0	2	0	0	0	0.5	0	0	0	0	0	0	7	251	52	16.5	48	6.6	1.8	0.45	0.18	0.15	57.18	LOW_DON	NO_FUM	NO_ZEA
199	2009	AG	LG_3240	121	294	173	mid_early	maize_pre	canola_ppc	inter_no	plough	min_ferti_y	seeddress_no	8.5	2.5	0.5	5	4	3	0	0	0	1	0	0	0.5	0	0	0	25	5894.5	68	2293.9	1.8	126.9	21	0.45	0.18	0.15	150.48	V_HIGH_DON	NO_FUM	V_HIGH_ZEA
200	2010	BE	Amadeo	114	279	165	mid_early	maize_pre	barley_ppc	inter_yes	mulch	min_ferti_y	seeddress_y	0	1	0	2	2	0	0.5	0	0	0	0	0	0	0	0	0	5.5	1531	9	10.4	1.8	10.2	3	0.45	0.18	0.5	16.13	MED_DON	NO_FUM	NO_ZEA
201	2010	BE	Ricardinio	110	279	169	mid_early	barley_pre	canola_ppc	inter_yes	mulch	min_ferti_y	seeddress_y	0	0	0	0	0	8	0	0	0	0	0	0	0	0	0	1	9	6994	17	39.7	76.2	9.3	3.3	0.45	0.18	0.15	89.58	V_HIGH_DON	NO_FUM	NO_ZEA
202	2010	ZG	Ricardinio_Amadeo	113	281	168	mid_early	barley_pre	wheat_ppc	inter_no	plough	min_ferti_y	seeddress_y	3	0	0	42.5	6	2	0	1.5	0.5	1.5	0	0	0	0	0	0	57	2909	84	61.1	1.8	52.8	15	0.45	104.14	0.15	174.34	HIGH_DON	NO_FUM	LOW_ZEA
203	2010	VD	LG_32.12	112	284	172	early	barley_pre	wheat_ppc	inter_yes	plough	min_ferti_y	seeddress_y	1	0	0	5	0.5	0	0.5	0	0	0	0	0	0	0	0	0	7	198	173	19.4	81.9	9.6	19.2	9.45	29.44	0.15	149.74	NO_DON	NO_FUM	NO_ZEA
204	2010	SO	Coxximo	114	284	170	mid_early	barley_pre	wheat_ppc	inter_yes	plough	min_ferti_noo	none	0.5	0	0	23.5	4.5	4.5	1	0.5	0.5	0.5	0	0	0.5	0	0	0	36	2166	102	33.7	27.6	20.7	27	13.14	240.35	0.15	328.94	HIGH_DON	NO_FUM	NO_ZEA
205	2010	LU	Ricardinio	106	281	175	mid_early	sugarbeet	wheat_ppc	inter_no	mulch	min_ferti_y	seeddress_y	2	1	0	3.5	0	0	1	0	0	0	0	0	0	0	0	0	7.5	338	92	27	1.8	17.7	3.3	0.45	0.18	0.15	23.58	LOW_DON	NO_FUM	NO_ZEA
206	2010	TG	DKC_3420	112	286	174	late	wheat_pre	sugarbeet_ppc	inter_yes	mulch	min_ferti_y	seeddress_y	11.5	0.5	0	12	3	15.5	1.5	0.5	1	2	0	1.5	1	1	0	0	51	1463	112	351.6	45.3	23.1	0.18	0.45	34.68	0.15	103.86	MED_DON	NO_FUM	HIGH_ZEA
207	2010	BE	Amadeo	109	281	172	mid_early	wheat_pre	pea_ppc	inter_yes	mulch	min_ferti_y	seeddress_y	2.5	3.5	0.5	16.5	3	10	0.5	0.5	1	0	0	0	0	6.5	0	3	47.5	2723	7	574.9	1.8	22.8	0.18	28.92	18.88	0.15	72.73	HIGH_DON	NO_FUM	V_HIGH_ZEA
208	2010	SG	Rheintaler_Ribelmais	119	287	168	late	potatoes_pre	barley_ppc	inter_no	plough	min_ferti_y	none	3.5	2.5	1	81	9	13	0	2	0	2	0	0.5	0	0	0	0	114.5	40701	4503	555.6	222.6	747	204.9	573	6431.63	36.9	8216.03	V_HIGH_DON	LOW_FUM	V_HIGH_ZEA
209	2010	TG	Amadeo	110	288	178	mid_early	sugarbeet	wheat_ppc	inter_no	plough	min_ferti_noo	seeddress_y	3.5	2.5	0	15.5	5.5	25	0	2	1.5	0	0	0	0	1	0	0	56.5	1334	91	41.5	1.8	9.3	7.8	14.13	19.55	0.15	52.73	MED_DON	NO_FUM	NO_ZEA
210	2010	ZH	Amadeo	107	287	180	mid_early	wheat_pre	sunfl_ppc	inter_yes	plough	min_ferti_noo	seeddress_y	3	6.5	0	8	0	18.5	0	0.5	2	2	0	0.5	0	0	0	0	41	832	114	56.5	41.4	3	3.9	0.45	42.31	0.15	91.21	LOW_DON	NO_FUM	LOW_ZEA
211	2010	SH	Ricardinio	112	292	180	mid_early	maize_pre	sugarbeet_ppc	inter_no	plough	min_ferti_y	seeddress_y	2	0	0	3	0	0.5	0	0	1.5	0	0	0	0	0	0	0	7	387	73	30.5	1.8	3	2.1	0.45	27.45	0.15	34.95	LOW_DON	NO_FUM	NO_ZEA
212	2010	SH	Ricardinio	112	292	180	mid_early	wheat_pre	canola_ppc	inter_yes	plough	min_ferti_y	seeddress_y	1	0	0	0.5	0	1	0	0	0	0	0	0	0	0	0	0	2.5	700.5	92	19	1.8	10.5	0.18	0.45	0.18	0.15	13.26	LOW_DON	NO_FUM	NO_ZEA
213	2010	SH	DKC_2960	111	289	178	mid_early	pasture_pre	barley_ppc	inter_yes	plough	min_ferti_noo	none	4.5	0	0	0.5	0.5	3.5	0.5	0	0	0	0	0	0	0	0	0	9.5	661	152.5	30.5	54.6	15.6	3.6	6.6	13.06	0.15	93.61	LOW_DON	NO_FUM	NO_ZEA
214	2010	TI	PR35P12	110	286	176	late	wheat_pre	pasture_ppc	inter_no	plough	min_ferti_noo	seeddress_y	4	0	0	11.5	10	8	0.5	1.5	0	0	0	0	0	1	0	0	36.5	190	1461.5	28.2	48.6	7.2	0.6	11.7	32.9	0.15	101.15	NO_DON	LOW_FUM	NO_ZEA
215	2010	SH	Ricardinio	114	292	178	mid_early	wheat_pre	canola_ppc	inter_yes	plough	min_ferti_y	seeddress_y	0.5	0	0	0.5	0	0	0	0	0	0	0	0	0	0	0	0	1	589	316	25.6	1.8	3	1.5	0.45	27.45	0.15	34.35	LOW_DON	LOW_FUM	NO_ZEA
216	2010	VD	Ricardinio	116	290	174	mid_early	wheat_pre	canola_ppc	inter_no	plough	min_ferti_y	none	0	0	0	5.5	0.5	1	0	0	0	0	0	0	0	0	0	0	7	91	86	22.8	6	0.9	15.9	0.45	0.18	0.15	23.58	NO_DON	NO_FUM	NO_ZEA
217	2010	TI	PR35P12	112	287	175	late	soya_pre	maize_ppc	inter_no	plough	min_ferti_noo	seeddress_no	1.5	0	0	11.5	9.5	10.5	1	0	0.5	0	0	0	0	0	0	0	34.5	839	2552.5	30.1	1.8	14.7	124.2	29.52	0.6	5.67	176.49	LOW_DON	LOW_FUM	NO_ZEA
218	2010	ZG	DKC_3420	107	288	181	late	canola_pre	wheat_ppc	inter_no	plough	min_ferti_y	seeddress_y	2	0.5	0	0	0	0	0	0	0	0.5	0	0	0	0	0	0	3	1643	76	29	77.4	10.8	11.4	0.45	0.18	4.41	104.64	MED_DON	NO_FUM	NO_ZEA
219	2010	ZG	Fabregas	119	287	168	early	wheat_pre	maize_ppc	inter_yes	mulch	min_ferti_y	seeddress_y	8.5	1	0.5	1	0	0	0	0	0	0	0	0	0.5	0	0	0	11.5	2160	75	44.6	990	21.9	12	0.45	0.18	0.15	1024.68	HIGH_DON	NO_FUM	NO_ZEA
220	2010	ZG	Ricardinio	118	287	169	mid_early	sugarbeet	barley_ppc	inter_yes	mulch	min_ferti_y	seeddress_y	11.5	2.5	0.5	1.5	0.5	0.5	0.5	0	0	0	0	0	0	0	0	0	17.5	2638	81	38.5	37.8	16.2	0.18	0.45	0.18	0.5	55.31	HIGH_DON	NO_FUM	NO_ZEA
221	2010	JU	Cassilas	117	293	176	late	maize_pre	pasture_ppc	inter_no	plough	min_ferti_y	seeddress_y	6	0	0.5	0.5	0	2.5	0	0	0	0	0	0	1	0	0	0	10.5	2842	96	51.5	50.7	45.3	7.2	1.5	0.18	0.15	105.03	HIGH_DON	NO_FUM	LOW_ZEA
223	2010	AG	LG_32.12	112	295	183	early	pasture_pre	barley_ppc	inter_yes	mulch	min_ferti_y	seeddress_y	9.5	2.5	1	0	0	0	0	0	0.5	0	0	0	0.5	1	0	0	15	1078	84	42.7	1.8	9	2.1	0.45	0.18	0.15	13.68	MED_DON	NO_FUM	NO_ZEA
224	2010	LU	Amadeo	109	296	187	mid_early	wheat_pre	maize_ppc	inter_yes	plough	min_ferti_y	seeddress_no	3.5	5	0.5	4.5	0	1	0	0	1	0.5	0	0	0	0.5	0	0	16.5	459	88	29.5	1.8	3	5.7	0.45	22.24	2.26	35.45	LOW_DON	NO_FUM	NO_ZEA
225	2010	JU	DKC_3420	117	293	176	late	maize_pre	pasture_ppc	inter_no	plough	min_ferti_y	seeddress_y	4	0	0	1	0	3.5	0	0.5	0	0	0	0	0	0	0	0	9	3008	75	72.8	1.8	3	1.8	1.5	0.18	27.78	36.06	HIGH_DON	NO_FUM	LOW_ZEA
226	2010	SH	DK315	112	298	186	late	maize_pre	wheat_ppc	inter_no	plough	min_ferti_noo	seeddress_y	1.5	0	0	2.5	0	5	0	0	0	0	0	0	0	0	0	0	9	1230	69	25.2	1.8	3	15	24	0.18	6.96	50.94	MED_DON	NO_FUM	NO_ZEA
227	2010	VD	Delitop	119	294	175	early	maize_pre	wheat_ppc	inter_no	plough	min_ferti_noo	seeddress_no	6	3	0.5	10.5	11	5	0	0	0	0.5	0	0.5	1	0	0	0	38	761	165	21.2	1.8	14.4	11.1	0.45	0.18	14.43	42.36	LOW_DON	NO_FUM	NO_ZEA
228	2010	SO	Delitop	113	301	188	early	wheat_pre	potato_ppc	inter_yes	plough	min_ferti_noo	seeddress_y	24	9.5	1.5	0	0	0	0.5	0	1	0	0	0	0	0	0	0	36.5	3215	71	102.7	1.8	102.9	1.2	0.45	0.18	0.15	106.68	HIGH_DON	NO_FUM	MED_ZEA
229	2010	ZH	Ricardinio	123	302	179	mid_early	sugarbeet	barley_ppc	inter_no	mulch	min_ferti_noo	seeddress_y	27.5	4	0	26	1.5	0.5	0.5	0	0.5	0.5	0	0.5	0	0.5	0	0	62	1615	55	14.2	1.8	33.9	3.3	0.45	18.01	0.15	57.61	MED_DON	NO_FUM	NO_ZEA
230	2010	SG	PR38A24	115	301	186	late	pasture_pre	pasture_ppc	inter_no	plough	min_ferti_y	seeddress_y	25.5	2.5	0	1	0.5	2.5	0	0	0	0	0	0	0	0.5	0	1	33.5	4110	53	278.8	62.4	15.3	6	3.81	0.18	21.48	109.17	HIGH_DON	NO_FUM	HIGH_ZEA
231	2010	SG	PR39F58	120	300	180	late	maize_pre	barley_ppc	inter_no	plough	min_ferti_y	seeddress_y	6	0	0.5	0	0	1	0	0.5	0	0	0	0	0.5	0	0	0	8.5	660	51	17.4	1.8	9.3	0.6	0.45	0.18	6.09	18.42	LOW_DON	NO_FUM	NO_ZEA
232	2010	SG	PR39F58	120	300	180	late	maize_pre	pasture_ppc	inter_no	plough	min_ferti_y	seeddress_y	1	0	0	19.5	3	2	0	0	0	0	0	0	0	0	0	0	25.5	4529	9525	49.9	84.9	19.2	540	726	8768.82	5.4	10144.3	HIGH_DON	MED_FUM	NO_ZEA
233	2010	SH	Ricardinio	111	301	190	mid_early	wheat_pre	sugarbeet_ppc	inter_yes	plough	min_ferti_y	none	4	1	0.5	1	1	8.5	0	0	0.5	0	0	0	0	0	0	0	16.5	1553	65	60.4	1.8	26.7	11.4	18.09	26.97	0.15	85.11	MED_DON	NO_FUM	LOW_ZEA
234	2010	ZH	Ricardinio	104	302	198	mid_early	wheat_pre	sunfl_ppc	inter_yes	mulch	min_ferti_noo	seeddress_y	12.5	1.5	0	0	0	0.5	0	0	0.5	0	0	0	0	0	0	0	15	1140	44	9	1.8	3	0.18	0.45	0.6	0.15	6.18	MED_DON	NO_FUM	NO_ZEA
235	2010	ZH	DKC_2960	112	302	190	mid_early	wheat_pre	sugarbeet_ppc	inter_yes	mulch	min_ferti_y	seeddress_y	15	0.5	0	0	0	0	0	0	1.5	0	0	0	0	0	0	0	17	1094	52	10.3	1.8	11.4	18	0.45	0.18	0.5	32.33	MED_DON	NO_FUM	NO_ZEA
236	2010	ZH	diverse_mittelfruehe_KMSorten	118	302	184	mid_early	sugarbeet	maize_ppc	inter_no	plough	min_ferti_y	seeddress_y	8.5	0.5	0.5	0.5	1	1	0	0	0.5	0	0	0	0	0	0	0	12.5	2595	52	772.7	48	25.8	2.1	0.45	0.18	0.15	76.68	HIGH_DON	NO_FUM	V_HIGH_ZEA
237	2010	BE	DKC_3420	112	302	190	late	maize_pre	barley_ppc	inter_yes	plough	min_ferti_y	seeddress_y	5.5	0.5	0	0.5	0	1.5	0.5	0	1	0	0	0	0	0	0	1	10.5	2723	6	55.1	29.4	20.1	0.18	1.5	0.18	0.15	51.51	HIGH_DON	NO_FUM	LOW_ZEA
238	2010	LU	Delitop	114	306	192	early	barley_pre	wheat_ppc	inter_yes	mulch	min_ferti_y	seeddress_y	19.5	5	2.5	16	7	21.5	0.5	1.5	0.5	0.5	0	0.5	0.5	0.5	0	0.5	76.5	15543	191	748.3	56.7	318	138	207	406.86	0.5	1127.06	V_HIGH_DON	NO_FUM	V_HIGH_ZEA
239	2010	ZH	DK315	112	306	194	late	wheat_pre	sugarbeet_ppc	inter_yes	plough	min_ferti_y	seeddress_y	1	0	0	0	0	0.5	0	0	0	0	0	0	0	0	0	0	1.5	376	51	12.2	1.8	9.6	4.5	0.45	42.31	36.6	95.26	LOW_DON	NO_FUM	NO_ZEA
240	2010	ZG	DK2960_Pteroxx	109	303	194	mid_early	barley_pre	wheat_ppc	inter_yes	mulch	min_ferti_y	seeddress_y	11	2	0.5	5	0.5	0.5	0	0	1.5	0	0	0	0	0	0	0	21	1920	46	92.2	1.8	0.9	0.9	1.5	0.18	0.15	5.43	MED_DON	NO_FUM	LOW_ZEA
242	2010	SO	ES_Progress	110	294	184	early	maize_pre	pasture_ppc	inter_no	plough	min_ferti_y	seeddress_y	29.5	28.5	0.5	0	0	0	0	0	0.5	0	0	0	0	0	0.5	0	59.5	1918	36	1202	20.1	0.9	1.5	0.45	0.6	0.15	23.7	MED_DON	NO_FUM	V_HIGH_ZEA
243	2010	SO	DKC_3420	110	301	191	late	wheat_pre	potato_ppc	inter_no	mulch	min_ferti_y	seeddress_y	9.5	0.5	0	1	1	0	0	0	0.5	0.5	0	0	1.5	0	0	0.5	15	1715	55	92	50.7	24.6	3.9	0.45	30.67	0.15	110.47	MED_DON	NO_FUM	LOW_ZEA
244	2010	AG	Amadeo	140	302	162	mid_early	barley_pre	wheat_ppc	inter_yes	plough	min_ferti_y	seeddress_y	4	1	0.5	5.5	1.5	1	0.5	0	0	0	0	0	0	0	0	0	14	1307	52	159.4	1.8	29.7	15.3	1.5	27.61	0.15	76.06	MED_DON	NO_FUM	MED_ZEA
245	2010	SH	Ricardinio	112	304	192	mid_early	sugarbeet	wheat_ppc	inter_no	plough	min_ferti_y	seeddress_y	4	0	0	0	0	1	0	0	0	0	0	0	0	0	0	0	5	821	43	12.4	45.6	15.6	0.18	9	0.18	0.15	70.71	LOW_DON	NO_FUM	NO_ZEA
246	2010	SH	Ricardinio	112	302	190	mid_early	wheat_pre	sugarbeet_ppc	inter_no	mulch	min_ferti_noo	none	5	1	0	1	0.5	0	0	0.5	1	0	0	0	0	0	0	0	9	817	53	28.3	1.8	17.4	1.2	0.45	0.18	0.15	21.18	LOW_DON	NO_FUM	NO_ZEA
247	2010	SH	Ricardinio	113	302	189	mid_early	wheat_pre	sunfl_ppc	inter_no	mulch	min_ferti_noo	none	7	1.5	0	5.5	0	1	0	0	0	0	0	0.5	0	0	0	0	15.5	1436	58	29.7	6	15	2.4	0.45	95.39	0.15	119.39	MED_DON	NO_FUM	NO_ZEA
248	2010	SH	DKC_3420	117	300	183	late	wheat_pre	maize_ppc	inter_no	plough	min_ferti_noo	seeddress_y	8	2.5	0	20.5	2.5	4	0	0.5	0	0.5	0	0	0	0	0	0	38.5	4012	5372	1330.2	81.6	130.8	52.5	15.21	250.39	13.11	543.61	HIGH_DON	MED_FUM	V_HIGH_ZEA
249	2010	LU	DKC_3420	107	292	185	late	barley_pre	wheat_ppc	inter_yes	plough	min_ferti_y	seeddress_y	8.5	2	0	1.5	0	0.5	0	0	0	0	0	0	0.5	0	0	0	13	4473	53	157.7	67.8	48	1.8	0.45	0.18	0.15	118.38	HIGH_DON	NO_FUM	MED_ZEA
250	2010	AG	DKC_2960	109	302	193	mid_early	sugarbeet	wheat_ppc	inter_no	mulch	min_ferti_y	seeddress_y	4.5	0.5	0	1	1.5	0	0	0	0	0	0	0	0	0	0	0	7.5	284	50	19.5	1.8	3	6.3	0.45	0.18	0.15	11.88	LOW_DON	NO_FUM	NO_ZEA
251	2010	SO	DKC_2960	148	307	159	mid_early	wheat_pre	sugarbeet_ppc	inter_yes	plough	min_ferti_y	seeddress_y	1	1	0	0.5	0.5	0	0	0	0	0.5	0	0	0	0	0	0	3.5	1694	40	140.4	1.8	3	8.1	0.45	94.84	0.15	108.34	MED_DON	NO_FUM	MED_ZEA
252	2010	TG	Delitop	120	306	186	early	pasture_pre	pasture_ppc	inter_no	plough	min_ferti_y	seeddress_y	0	0	0	0	0	1	0	0	0	0	0	0	0	0	0	0	0.5	13898	46	664.1	1.8	17.7	4.8	0.45	0.18	0.15	25.08	V_HIGH_DON	NO_FUM	V_HIGH_ZEA
253	2010	TG	Delitop	114	306	192	early	wheat_pre	wheat_ppc	inter_yes	plough	min_ferti_y	seeddress_y	2	3	0	2	1	2	0	0	0	0	0	0	0	0	0	0	5	7561	38	2004.4	1.8	0.9	0.18	0.45	0.18	0.15	3.66	V_HIGH_DON	NO_FUM	V_HIGH_ZEA
254	2010	TI	PR38A24	115	280	165	late	wheat_pre	maize_ppc	inter_no	plough	min_ferti_noo	none	0	0	0	0	0	0	0	0	0	0	0	0	0	0	0	0	0	276	522	24.9	1.8	3	3.9	0.45	0.18	19.53	28.86	LOW_DON	LOW_FUM	NO_ZEA
255	2010	LU	LG_32.20	142	308	166	mid_early	canola_pre	barley_ppc	inter_yes	mulch	min_ferti_y	seeddress_y	22	0.5	0.5	38	7.5	2.5	0	0	0.5	0	0	0	0	0.5	0	2	71.5	46868	481.5	1009.5	51.9	810	149.7	80.1	1207.48	3.39	2302.57	V_HIGH_DON	LOW_FUM	V_HIGH_ZEA
256	2010	ZH	DKC_3420	115	307	192	late	wheat_pre	canola_ppc	inter_no	plough	min_ferti_noo	seeddress_no	31.5	2	0.5	2	0	6	0.5	0	2	5.5	0	0.5	1.5	0	0	0	52	17105	120	4797.4	1.8	1512	3.9	0.45	0.18	0.15	1518.48	V_HIGH_DON	NO_FUM	V_HIGH_ZEA
257	2010	AG	Ampezzo	160	308	148	early	wheat_pre	potato_ppc	inter_yes	mulch	min_ferti_y	seeddress_y	11	2.5	0	12.5	4.5	20	0	0	0.5	1.5	0	1	0	1.5	0	0	55	4347	217	80.3	1.8	27.9	14.1	55.5	68.75	0.15	168.2	HIGH_DON	NO_FUM	LOW_ZEA
258	2010	AG	LG_32.20	118	308	190	mid_early	pasture_pre	pasture_ppc	inter_no	plough	min_ferti_y	seeddress_y	5.5	3.5	0	7	2.5	4	5	0	1	0.5	0	0	0.5	0	0	0.5	29	1686	72	54	6	9.6	6	0.45	0.6	6.63	29.28	MED_DON	NO_FUM	LOW_ZEA
259	2010	TI	PR38A24	114	285	171	late	wheat_pre	maize_ppc	inter_no	plough	min_ferti_noo	seeddress_no	0.5	0	0	0	0	0	0	0	0	0	0	0	0	0	0	0	0.5	1226	291	157.4	37.2	11.7	4.5	0.45	0.18	0.15	54.18	MED_DON	LOW_FUM	MED_ZEA
260	2010	JU	Amadeo	117	307	190	mid_early	barley_pre	wheat_ppc	inter_no	plough	min_ferti_y	seeddress_y	1	1	1	19	12.5	13	0	0	0	0.5	0	0.5	0	0.5	0	0.5	49.5	3013	244	412.2	33.3	72.9	83.7	20.01	162.43	0.15	372.49	HIGH_DON	LOW_FUM	HIGH_ZEA
261	2010	JU	Delitop	116	308	192	early	wheat_pre	canola_ppc	inter_no	plough	min_ferti_y	seeddress_y	4.5	0	1	12	12.5	11.5	0	0	0.5	0	0	0	0.5	0	0	0.5	43	2748	76	163.7	112.8	45.3	104.1	81.3	120.54	0.15	464.19	HIGH_DON	NO_FUM	MED_ZEA
262	2010	JU	Anjou269	116	308	192	late	maize_pre	maize_ppc	inter_no	plough	min_ferti_y	seeddress_y	10.5	2.5	0	27.5	27.5	15.5	0	0.5	0	0	0	0	0	0	0	2.5	86.5	13810	539	1453.3	54.9	255.3	387	124.8	514.09	0.15	1336.24	V_HIGH_DON	LOW_FUM	V_HIGH_ZEA
263	2010	ZH	DKC_3420	139	313	174	late	wheat_pre	pasture_ppc	inter_yes	plough	min_ferti_y	seeddress_y	6	1	0.5	5	4.5	5.5	0	0	3	1	0	0	0	0	0	0.5	27	7504.5	81	152.6	1.8	61.5	7.8	0.45	13.77	22.35	107.67	V_HIGH_DON	NO_FUM	MED_ZEA
264	2010	SO	Ricardinio	114	308	194	mid_early	pasture_pre	wheat_ppc	inter_no	plough	min_ferti_y	seeddress_y	22.5	11	2	10.5	14.5	7	2	0	2	1	0	0	1.5	2	0	1	75	7100	65	3688.8	6	228	16.5	1.5	14.17	10.95	277.12	V_HIGH_DON	NO_FUM	V_HIGH_ZEA
265	2010	SO	keine_Angabe_da_gekauft	114	308	194	none_mat_class	wheat_pre	pasture_ppc	inter_no	plough	min_ferti_noo	seeddress_y	25	2.5	1	14	1.5	2.5	0	0	0	0	0	0	0	2	0	0	48	6537	97	5214.3	1.8	61.2	20.1	214.5	31.22	3.72	332.54	V_HIGH_DON	NO_FUM	V_HIGH_ZEA
266	2010	LU	Ricardinio	149	314	165	mid_early	pasture_pre	maize_ppc	inter_no	plough	min_ferti_y	seeddress_y	5	2	1	9	11	4.5	0	0.5	0	0	0	0	0	0	0	1.5	34	4989	210	681.4	1377	162	0.18	63.9	353.57	0.15	1956.8	HIGH_DON	NO_FUM	V_HIGH_ZEA
268	2010	LU	DKC_2960	156	319	163	mid_early	pasture_pre	maize_ppc	inter_no	plough	min_ferti_y	seeddress_y	10.5	1	0	2.5	2	3.5	0	0	0	2	0	0	0	0	0	0	21	5005	79	707.7	1.8	110.7	2.1	0.45	0.6	0.15	115.8	V_HIGH_DON	NO_FUM	V_HIGH_ZEA
269	2010	ZH	PR39F58	113	308	195	late	sugarbeet	wheat_ppc	inter_no	mulch	min_ferti_y	seeddress_y	23	6.5	0.5	2.5	1	3	0	1	1	2	0	0	1	0	0	0	41.5	8964.8	108	2473.2	1.8	99.6	5.4	0.45	0.18	0.15	107.58	V_HIGH_DON	NO_FUM	V_HIGH_ZEA
270	2010	VD	PR38A79	106	321	215	late	sugarbeet	wheat_ppc	inter_no	plough	min_ferti_noo	seeddress_y	5.5	1	1.5	14	29.5	1	0	0	0	0.5	0	0	0.5	0	0	0.5	54	116	305	29.1	1.8	3	170.7	0.45	142.82	0.15	318.92	NO_DON	LOW_FUM	NO_ZEA
271	2010	LU	Ricardinio_LG_3220	113	324	211	mid_early	maize_pre	canola_ppc	inter_no	mulch	min_ferti_y	seeddress_y	29.5	3	1	0	0.5	8	7.5	1	2.5	0	0	0	1	0	0	2	55	3893	167	603.9	1.8	181.2	3.9	1.5	0.18	3.9	192.48	HIGH_DON	NO_FUM	V_HIGH_ZEA
272	2010	TI	PR34B39	112	303	191	late	wheat_pre	maize_ppc	inter_no	plough	min_ferti_noo	seeddress_y	0	0	0	0.5	1	0.5	0	0	0	0	0	0	0	0	0	0	2	1979	8235	242.5	1.8	3	237	103.5	462.72	0.15	808.17	MED_DON	MED_FUM	MED_ZEA
274	2010	TI	Cecilia	143	303	160	late	wheat_pre	maize_ppc	inter_no	plough	min_ferti_noo	seeddress_y	2	1	0	52.5	18	18	1	0	0	3.5	0	0	0.5	0	0	1	97	645	6190	3682.8	6	15	252.3	4.71	1257.94	0.15	1536.1	LOW_DON	MED_FUM	V_HIGH_ZEA
275	2010	TI	PR35P12_Rituel	116	291	175	late	soya_pre	wheat_ppc	inter_no	plough	min_ferti_y	seeddress_y	1.5	0	0	38	19.5	6.5	0	1	0	3.5	0	0	0	0.5	0	1	71.5	346	6071	1646.7	6	19.5	203.7	68.1	414.06	0.15	711.51	LOW_DON	MED_FUM	V_HIGH_ZEA
276	2010	VD	Fabregas	115	308	193	early	wheat_pre	potato_ppc	inter_no	plough	min_ferti_y	seeddress_y	0	0	0	0	0	0	0	0	0	0	0	0	0	0	0	0	0	569	231	22.1	1.8	13.8	4.5	0.45	0.18	0.15	20.88	LOW_DON	LOW_FUM	NO_ZEA
277	2010	VD	LG32.45	128	288	160	mid_early	sugarbeet	wheat_ppc	inter_no	plough	min_ferti_y	seeddress_y	14	2.5	0	15	29.5	10	0	0	0.5	2	0	0	0	0	0	2.5	76	2620	630	4472.2	61.2	191.7	81.3	9.27	74.18	54.3	471.95	HIGH_DON	LOW_FUM	V_HIGH_ZEA
278	2010	ZH	DKC_3420	113	349	236	late	sugarbeet	canola_ppc	inter_no	mulch	min_ferti_y	seeddress_y	29	1	0	0	0.5	2	4.5	0	0.5	0	0	0	0	0	0	0.5	37.5	8294	51	520.6	81.9	825	2.1	0.45	0.18	33	942.63	V_HIGH_DON	NO_FUM	V_HIGH_ZEA
279	2010	ZH	DKC_3420_Padrino	113	349	236	late	sugarbeet	wheat_ppc	inter_no	mulch	min_ferti_y	seeddress_y	42	2	0.5	0	0	0.5	2	0	2.5	1	0	0	0	0	0	1.5	50.5	15995	45	262.7	40.2	0.9	1.5	0.45	0.18	20.55	63.78	V_HIGH_DON	NO_FUM	HIGH_ZEA
280	2010	BE	LG_32.12	119	287	168	early	canola_pre	barley_ppc	inter_no	plough	min_ferti_y	none	45	4.5	4	0	0	0	0	0	3.5	1	0	0	0	1	0	1.5	60.5	2339	10	32.6	1.8	36.3	1.5	0.45	0.18	0.15	40.38	HIGH_DON	NO_FUM	NO_ZEA
282	2010	BE	Delitop	145	299	154	early	barley_pre	canola_ppc	inter_no	mulch	min_ferti_y	seeddress_y	1.5	0	0	0	0	0	1.5	0	0	0	0	0	0	0	0	0	3	1583	4	6.7	1.8	40.5	0.18	0.45	0.18	0.15	43.26	MED_DON	NO_FUM	NO_ZEA
284	2010	BE	Sortendemo_aus_Ronaldinio_Stuard_Capriora_Fabregas_KXA	114	302	188	mid_early	barley_pre	canola_ppc	inter_no	mulch	min_ferti_y	seeddress_y	21.5	7.5	1.5	1	0	1.5	0	0.5	7.5	0.5	0	0	0	0.5	0	6	48	624	4	29.9	1.8	7.8	4.2	0.45	0.18	0.15	14.58	LOW_DON	NO_FUM	NO_ZEA
285	2010	BE	Ricardinio	120	292	172	mid_early	canola_pre	wheat_ppc	inter_no	plough	min_ferti_y	seeddress_no	13.5	15	0.5	4.5	0	2.5	0	0	4	0.5	0	0	0	0.5	0	3	44	2538	7	1577.5	1.8	41.4	0.18	2.47	103.53	0.15	149.53	HIGH_DON	NO_FUM	V_HIGH_ZEA
286	2010	BE	LG_32.12	112	295	183	early	wheat_pre	pasture_ppc	inter_no	mulch	min_ferti_y	seeddress_no	26.5	5	3.5	0	1	2.5	1	0	2	1.5	0	0	0	1.5	0	2	46.5	810	7	10.2	6	10.8	0.18	0.45	0.18	3.96	21.57	LOW_DON	NO_FUM	NO_ZEA
287	2010	BE	Amadeo	117	285	168	mid_early	maize_pre	sugarbeet_ppc	inter_no	mulch	min_ferti_y	seeddress_y	16	2	0	9	10.5	2.5	0.5	0	2.5	1.5	0	0	0	0	0	4.5	49	5463	28	277.6	1.8	119.1	45.6	30.9	98.22	0.5	296.12	V_HIGH_DON	NO_FUM	HIGH_ZEA
288	2010	BE	Amadeo	114	292	178	mid_early	wheat_pre	pea_ppc	inter_no	plough	min_ferti_y	seeddress_no	12	2	0.5	1	1	18	1	0	2.5	1.5	0	0	0	4	0	0	43.5	1911	6	17.4	6	46.2	1.2	20.61	0.18	11.55	85.74	MED_DON	NO_FUM	NO_ZEA

## Sheet: Legend
Data set Swiss commercial grain maize data set, 2008-2010
Explantaions to the columns headers
Probenr_lauf		A unique field identification number starting from 1 was assigned to each grain maize sample
year		The year indicates when the field sample was collected
canton		The canton indicates in which canton the grain maize field was planted and the grain maize sample took during harvest
variety_org		Variety_org indicates the name of the grain maize hybrid from which the samples was taken and sent to the institute
sowing_d		The sowing date is indicated as day of year, day 1= 1. January
harvest_d		The harvest date is indicated as day of year, day 1 = 1. January
Veg_period_d		Growing period is indicated as number of days between sowing and harvest date
maturity_class		maturity_class indicates the class of maturity to which the grain maize hybrid belongs to, see Section 2.3., 2.3.1. Analysis of Commercial Grain Maize Monitoring (2008–2010),Table 2.
Precrop_1		Precrop_1 indicates the different previous crops, which were cultivated before grain maize was planted, see Section 2.3., 2.3.1. Analysis of Commercial Grain Maize Monitoring (2008–2010),Table 2.
Prev_precrop_1		Prev_precrop_1 indicates the different previous pre-crops, which were cultivated two years before the grain maize was planted, see Section 2.3., 2.3.1. Analysis of Commercial Grain Maize Monitoring (2008–2010),Table 2.
Intercrop		Intercrop indicates if an intercrop was planted before cultivation of grain maize
soil_management		Soil management indicates if the field was ploughed or mulched before planting the maize grain hybrid
no_mineal_fertiliser		it is indicated if a maize grain field was fertilised with mineral fertiliser or not
seed_dressing		it is indicated if maize grain kernels were seed dressed or not (seeddress_n or seeddress_y)
FG		FG indicates F. graminearum, F. graminearum incidence (%) based on seed health test
FCe		FCr indicates F. cerealis, F. cerealis incidence (%) based on seed health test
Fcul		Fcul indicates F. culmorum, F. culmorum incidence (%) based on seed health test
Fvert		Fvert indicates F. verticillioides, F. verticillioides incidence (%) based on seed health test
Fpro		Fpro indicates F. proliferatum, F. proliferatum incidence (%) based on seed health test
Fsub		Fsub indicates F. subglutinans, F. subglutinans incidence (%) based on seed health test
Fpoae		Fpoae indicates F. poae, F.poae incidence (%) based on seed health test
Fspor		Fspor indicates F. sporotrichioides, F. sporotrichioides incidence (%) based on seed health test
Fav		Fav indicates F. avenaceum, F. avenaceum incidence (%) based on seed health test
Fequi		Fequi indicates F. equiseti, F. equiseti incidence (%) based on seed health test
Fsam		Fsam indicates F. sambucinum, F. sambucinum incidence (%) based on seed health test
Fveve		Fvene indicates F.venenatum, F.venenatum incidence (%) based on seed health test
Ftri		Ftri indicates F. tricinctum, Ftri incidence (%) based on seed health test
Foxy		Foxy indicates F. oxysporum, F.oxysporum incidence (%) based on seed health test
Fsol		Fsol indicates F.solani, F.solani incidence (%) based on seed health test
F_sp		F_sp indicates Fusarium spp., Fusarium spp.incidence (%) based on seed health test
Fusarien_total		Fusarien_total indicates the sum of Fusarium species incidences in one grain maize sample
DON_ppb		Deoxynivalenol content (ppb), measured with ELISA
FUM_ppb		Fumonisin content (ppb), mesured with ELISA
ZEN_ppb		Zearalenon content (ppb), measured with ELISA
qpcr_F_cul		qpcr_F_cul, Fusarium culmorum biomass analysed from a sample, biomass was determined as DNA concentration
qpcr_FG		qpcr_FG, Fusarium graminearum biomass analysed from a sample, biomass was determined as DNA concentration
qpcr_Fpro		qpcr_Fpro, Fusarium proliferatum biomass analysed from a sample, biomass was determined as DNA concentration
qpcr_Fsub		qpcr_Fsub, Fusarium subglutinans biomass analysed from a sample, biomass was determined as DNA concentration
qpcr_Fvert		qpcr_Fvert, Fusarium verticillioides biomass analysed from a sample, biomass was determined as DNA concentration
qpcr_Fpoae		qpcr_Fpoae, Fusarium poae biomass analysed from a sample, biomass was determined as DNA concentration
qpcr_Fusarien_total		qpcr_Fusarien_total, total Fusarium biomass analysed from a sample, biomass was determined as DNA concentration
DON_ppb_cat		DON-categories used for the statistical analysis of the commercial grain maize data set (n=271) based on mycotoxin levels and EU guidance values (= GVA) for mycotoxin contamination in animal feed (see Section 2.3, Table 1);"no", "low", "medium", "high" and "very high" DON
FUM_ppb_cat		FUM-categories used for the statistical analysis of the commercial grain maize data set (n=271) based on mycotoxin levels and EU guidance values (= GVA) for mycotoxin contamination in animal feed (see Section 2.3, Table 1);"no", "low", "medium", "high" and "very high" FUM
ZEN_cat		ZEN-categories used for the statistical analysis of the commercial grain maize data set (n=271) based on mycotoxin levels and EU guidance values (= GVA) for mycotoxin contamination in animal feed (see Section 2.3, Table 1);"no", "low", "medium", "high" and "very high" ZEN
